# Supplementary material for: Characterization of BAT activity in rats using invasive and non-invasive techniques
Source: PLoS One. 2019 May 15;14(5):e0215852. doi: 10.1371/journal.pone.0215852 (PMC6519816; doi:10.1371/journal.pone.0215852)
Supplement: S2 Dataset — (XLSX) [file pone.0215852.s005.xlsx]

## Sheet: Spectral quality
Normal						Coding
						1	Good
	Spectral quality					0	Sufficient
Rat number	BAT	BAT+MUSCLE	MUSCLE			-1	Bad
11	0	0
12	0
13	-1	0	1
14	0	-1
15	0	1	0
16	1		1
17	1		0
18	1	1	1
Cold acclimized
	Spectral quality
Rat number	BAT	BAT+MUSCLE	MUSCLE
11	1	1	1
12	1	1	-1
13	1	1	0
14	1	-1	0
15	0	0	0
16	0	0	0
17	0	-1	0
18	1	1	1

## Sheet: transposed overview
Control	Rat avg	start frame	Time start	Rectal T	BAT T	Muscle T		Rat stdev	start frame	Time start	Rectal T	BAT T	Muscle T		Cold	Rat	start frame	Time start	Rectal T	BAT T	Muscle T		Rat stdev	start frame	Time start	Rectal T	BAT T	Muscle T
	11		10.9667	-1.44	-0.884827			11		12.0154	0.957527	1.01647	#DIV/0!			11		17.55	-2.42667	-0.119433	-3.05076		11		19.0163	0.678724	0.873671	0.972182
	12		8.6	-0.226667				12		6.22882	0.162422	#DIV/0!	#DIV/0!			12		16	0.173333	1.09649			12		17.9983	0.514735	1.15926
	13		16.6333	-1.04				13		19.0227	0.861726	#DIV/0!	#DIV/0!			13		16.35	-0.72	1.32457			13		18.4426	0.693026	1.26799
	14		10.8667	-0.3	-0.0869067			14		12.144	0.4326	0.375002	#DIV/0!			14		16.4	-0.173333	1.44396	-0.716547		14		18.3036	0.460538	0.397084	0.325997
	15		16.2167	-0.9	-2.39933	-1.3571		15		18.9823	0.834095	1.77139	1.38755			15		16.2667	0.453333	1.52535			15		18.6324	0.618601	1.03247
	16		10.9333	-0.706667	-0.656867	-1.40056		16		12.0299	0.552225	0.761009	0.733595			16		16.1167	-1.12	-0.39088	-0.4071		16		19.8188	1.18394	1.90816	0.968829
	17		10.9	-0.88	0.173713	-3.9193		17		12.0421	0.613188	0.499924	0.798316			17		16.0333	-1.19333	-0.537427			17		18.0639	0.930028	0.274917
	18		16.8333	-1.46667	-0.613413	-0.846867		18		18.2961	1.09523	0.848923	1.02432			18		16.1167	-1.32206	-1.98683	-3.88675		18		18.9553	0.998059	2.68701	1.88751

## Sheet: Overview
			Time points taken starting with noticeable cooling (variable per animal), then lasting for 15 sampling points
												Cold	Time										Control	Time
Control												Start frame	3	16	9	12	16	9	8	7			Start frame	6	2	8	11	8	8	7	7
Rat avg	11	12	13	14	15	16	17	18	Avg	stdev		Rat	11	12	13	14	15	16	17	18			Rat	11	12	13	14	15	16	17	18
start frame													8.6	60.3333	32.8	45.0333	62.0833	32.25	28.0333	24.3333				13.6833	5.85	29.2167	27.1333	28.5333	19.5	16.3333	24.8333
Time start	13.6833	5.85	29.2167	27.1333	28.5333	19.5	16.3333	24.8333	20.6354	8.30316			12.9167	64.3833	37	49.15	66.0833	36.3333	32.1	28.65				16.3667	7.18333	33.7167	29.8167	32.7	22.1833	19.0333	29.0167
Rectal T	-1.64	-0.173333	-1.46667	-0.88	-1.44	-1.06	-1.14	-1.92	-1.215	0.536996			17.55	68.55	41.1167	53.2167	70.1	40.4167	36.1333	33.0667				19.0333	8.6	37.8167	32.5167	36.9833	24.8833	21.75	33.25
BAT T	-0.933687			-0.238907	-3.25701	-1.09113	0.06514	-0.906547	-1.06036	1.16683			21.85	72.7333	45.25	57.3	74.2	44.6833	40.1667	37.4833				21.6667	10.0167	41.8	35.2333	41.2667	27.5333	24.4667	37.25
Muscle T					-1.92165	-1.66655	-3.96815	-1.254	-2.20259	1.20876			26.2	76.8667	49.3333	61.35	78.2667	49	44.1833	41.9333				24.3667	11.45	46	37.9167	45.5833	30.2333	27.15	41.45
													30.5167	80.9	53.5833	65.4667	82.2833	56.2333	48.2167	46.1333				27.0667	12.8	50.2	40.7167	49.9	32.9	29.85	45.8333
Rat stdev	11	12	13	14	15	16	17	18					34.7333	84.8833	57.65	69.5333	86.3	60.5167	52.2167	50.3				29.75	14.1833	54.35	43.4333	54.2	35.5667	32.5333	49.8833
start frame													39	88.8667	61.7833	73.5833	90.4833	64.5667	56.2333	54.4833				32.4333	15.5833	58.6333	46.1833	58.4333	38.2	35.2167	53.9333
Time start	12.0101	6.22882	19.2478	12.2431	19.0303	11.8752	11.9969	18.1558					43.2167	92.85	65.8333	77.7	94.5	68.6	60.3	58.6667				35.15	16.9667	62.9833	48.8833	62.7	40.8333	37.9167	57.9
Rectal T	0.948533	0.12228	0.673654	0.441103	0.796241	0.503984	0.597375	1.05302					47.6333	96.85	69.8667	81.7833	98.6833	72.6167	64.35	62.8167				37.8667	18.3833	67.4667	51.6	67.0167	43.4833	40.5833	61.9
BAT T	0.957441	#DIV/0!	#DIV/0!	0.397075	1.56203	0.523012	0.53589	0.632125					51.9	100.883	74.0167	85.8333	102.8	76.6667	68.4667	66.8833				40.55	19.7667	71.75	54.4167	71.15	46.1167	43.25	65.9
Muscle T	#DIV/0!	#DIV/0!	#DIV/0!	#DIV/0!	1.62234	0.761265	0.69602	1.23863					56.1	104.9	78.2667	89.9333	106.883	80.6833	72.75	71				43.25	21.1167	76.6833	57.15	75.2667	48.75	45.9333	69.85
													60.4167	108.867	82.4333	94.05	110.983	84.7	76.95	75.1333				45.9	22.5167	81.0333	59.9833	79.3667	51.4	48.5833	73.7667
Cold													64.55	112.833	86.6167	98.1	115.033	88.7167	81.1	79.2667				48.5333	23.95	85.0833	62.7	83.95	54.0333	51.2333	77.7167
Rat	11	12	13	14	15	16	17	18	Avg	stdev			68.6667	116.85	90.8667	102.15	119.317		85.4167	83.3667				51.2167	25.35	89.3167	65.35	88.05	56.7667	53.8667	81.6833
start frame
Time start	8.6	60.3333	32.8	45.0333	62.0833	32.25	28.0333	24.3333	36.6833	18.2246			Rectal T											Rectal T
Rectal T	-2.17333	-1.44	-1.33333	-0.94	-0.64	-1.96429	-1.78667	-1.66729	-1.49311	0.515932			11	12	13	14	15	16	17	18				11	12	13	14	15	16	17	18
BAT T	-0.00543333	1.36249	1.35171	1.44396	1.77506	-1.41917	-0.7057	-0.41735	0.423196	1.20552			-0.3	-0.2	-0.2	-0.2	-0.2	-0.2	-0.3	-0.1008				-0.1	-0.1	-0.2	-0.1	-0.1	-0.2	-0.2	-0.2
Muscle T	-2.57849			-1.18883		-1.07479		-3.04332	-1.97136	0.988924			-0.6	-0.4	-0.4	-0.2	-0.3	-0.5	-0.6	-0.3129				-0.3	-0.1	-0.4	-0.3	-0.3	-0.3	-0.3	-0.4
													-1	-0.7	-0.5	-0.3	-0.4	-0.7	-0.9	-0.5651				-0.6	-0.1	-0.7	-0.4	-0.5	-0.5	-0.4	-0.7
Rat stdev	11	12	13	14	15	16	17	18					-1.4	-0.9	-0.6	-0.5	-0.4	-1	-1.1	-0.8442				-0.8	-0.1	-0.9	-0.5	-0.8	-0.7	-0.6	-1
start frame													-1.7	-1.1	-0.8	-0.7	-0.5	-1.4	-1.3	-1.136				-1	-0.1	-1.1	-0.6	-1	-0.7	-0.8	-1.2
Time start	19.1896	18.0245	18.4895	18.2474	18.2734	18.5219	18.2617	18.8153					-2	-1.3	-1	-0.7	-0.5	-1.8	-1.5	-1.4264				-1.2	-0.1	-1.3	-0.7	-1.1	-0.9	-0.9	-1.5
Rectal T	0.974289	0.65987	0.718795	0.516582	0.269391	1.04411	0.828826	0.875165					-2.2	-1.4	-1.3	-0.8	-0.5	-2.1	-1.7	-1.7022				-1.5	-0.1	-1.5	-0.8	-1.3	-1	-1	-1.8
BAT T	0.885837	0.531688	1.24854	0.258344	0.540288	0.604049	0.393708	0.647661					-2.4	-1.6	-1.5	-0.9	-0.6	-2.3	-1.8	-1.9514				-1.7	-0.1	-1.7	-0.9	-1.5	-1.1	-1.2	-2
Muscle T	1.12854			0.495112		1.00727		0.525806					-2.7	-1.7	-1.5	-1	-0.7	-2.5	-2	-2.1642				-1.9	-0.1	-1.8	-1	-1.7	-1.2	-1.3	-2.2
													-2.9	-1.8	-1.6	-1.2	-0.8	-2.7	-2.2	-2.3331				-2.1	-0.1	-2	-1.1	-1.8	-1.3	-1.4	-2.5
													-3.1	-1.9	-1.8	-1.3	-0.8	-2.8	-2.4	-2.4531				-2.3	-0.2	-2	-1.2	-2	-1.4	-1.6	-2.7
Cold													-3.2	-2	-2	-1.4	-0.9	-3	-2.5	-2.5222				-2.5	-0.3	-2.4	-1.3	-2.1	-1.5	-1.7	-2.9
Rat avg	11	12	13	14	15	16	17	18	Avg	stdev			-3.2	-2.1	-2.1	-1.5	-0.9	-3.2	-2.7	-2.541				-2.7	-0.3	-2.2	-1.3	-2.3	-1.6	-1.8	-3.1
start frame													-3.1	-2.2	-2.3	-1.6	-1	-3.3	-2.9	-2.513				-2.9	-0.3	-2	-1.5	-2.5	-1.7	-1.9	-3.2
Time 60min into cooling	68.6667	116.85	90.8667	102.15	119.317	0	85.4167	83.3667	83.3292	37.783			-2.8	-2.3	-2.4	-1.8	-1.1		-2.9	-2.4437				-3	-0.5	-1.8	-1.5	-2.6	-1.8	-2	-3.4
Rectal T	-2.8	-2.3	-2.4	-1.8	-1.1	0	-2.9	-2.4437	-1.96796	0.981155
BAT T	-1.4657	1.5471	0.4072	1.2214	2.3613	-2.3614	-1.7099	-1.2214	-0.152675	1.75583			Bat T											Bat T
Muscle T	-3.9899	0	0	-2.1985	0	-2.2799	0	-3.5828	-1.50639	1.71687			11	12	13	14	15	16	17	18				11	12	13	14	15	16	17	18
													0.3257	1.9542	1.2214	1.6285	2.3613	-0.4886	-0.4886	0.8142				0.8142			0.1628	-0.4071	-0.2443	0.4071	0
													0.57	2.0356	-1.9542	1.71	2.117	-0.4072	-0.3257	-0.0815				-0.8957			-0.4072	-0.4885	-0.1629	0.8957	-1.2214
													0.8957	1.3842	2.4428	1.5471	1.6285	-0.8143	-0.1629	-0.2443				-0.6514			-0.1629	-1.3028	-0.6514	0.1629	-0.0814
													0.57	1.2213	2.4428	1.8728	1.8728	-1.0586	-0.1629	-0.1629				-1.0585			-0.0815	-2.0356	-0.9771	0	-0.0814
													0.6514	1.5471	1.3843	1.6285	2.1985	-1.4657	-0.6514	-0.57				0.0814			0.0814	-2.6056	-0.6514	0.9771	-0.1629
													0.9771	0.0814	1.2214	1.14	2.5242	-1.4657	-0.6514	-0.8957				-0.8143			0.2442	-3.1756	-1.0586	0.6514	-0.1629
													0.7328	2.117	1.3843	1.3028	1.0585	-1.6285	-0.57	-0.9772				-2.0356			-0.4072	-3.1756	-0.8957	-0.2443	-1.5471
													0.4885	1.4656	2.6871	1.6285	1.3842	-1.5471	-0.8143	-1.2214				-0.9771			-0.4072	-3.6641	-1.14	0.4071	-0.9771
Control													0.57	1.2213	3.3385	1.5471	1.5471	-2.3614	-0.7328					-2.8499			0.2442	-4.7227	-1.14	0.2443	-0.9771
Rat	11	12	13	14	15	16	17	18	Avg	stdev			-0.3257	1.7913	1.3843	1.6285	0.8957	-2.0357	-0.7328					-0.8957			-0.4072	-4.5598	-1.6285	-0.4885	-1.7914
start frame													-1.0585	0.9771	1.9543	1.14	1.3842	-1.3028	-0.57					-2.1985			-0.4886	-4.3155	-1.2214	-0.57	-1.5471
Time 60min into cooling	51.2167	25.35	89.3167	65.35	88.05	56.7667	53.8667	81.6833	63.95	21.8635			-0.4071	1.3028	1.3843	1.4657	1.0585	-1.2214	-1.14					-1.7099			-0.0815	-4.6413	-1.71	-0.6514	-1.2214
Rectal T	-3	-0.5	-1.8	-1.5	-2.6	-1.8	-2	-3.4	-2.075	0.914565			-1.2214	0.7328	0.4886	1.2214	2.3613	-1.71	-0.8143					-0.6514			-1.14	-4.967	-1.2214	0.0814	-1.0585
BAT T	-0.1629			0.0814	-4.2341	-1.8728	-0.57	-1.3028	-1.34353	1.59122			-1.3843	1.0585	0.4886	0.9771	1.8728	-2.3614	-1.0585					0			-0.8143	-4.5598	-1.7914	-0.3257	-1.4657
Muscle T					-3.827	-2.6871	-2.8499	-3.2571	-3.15527	0.507945			-1.4657	1.5471	0.4072	1.2214	2.3613		-1.7099					-0.1629			0.0814	-4.2341	-1.8728	-0.57	-1.3028
Rat stdev													Muscle T											Muscle T
start frame													11	12	13	14	15	16	17	18				11	12	13	14	15	16	17	18
Time start													-0.3257			-0.8143		0.6514		-2.4428								0.6514	-0.4886	-3.3385	-0.1629
Rectal T													-1.0586			-0.9771		0.57		-2.4428								-0.0814	-0.57	-4.1527	-0.0815
BAT T													-1.5471			-0.8957		0		-2.8499								-1.6285	-0.7329	-3.827	-0.4072
Muscle T													-1.5471			-0.8957		-0.4071		-2.8499								-1.3842	-1.0586	-4.6413	-0.9771
													-1.71			-0.9771		-0.1628		-2.9314								-2.5242	-1.2214	-3.5013	1.2213
Cold	average 30-60min post cooling initiation												-2.2799			-0.4071		-0.7328		-3.3385								-3.0942	-1.3843	-3.9084	-0.9771
Rat avg	11	12	13	14	15	16	17	18	Avg	stdev			-2.6056			-1.0585		-0.9771		-3.9085								-0.4886	-1.5471	-4.4784	-0.4886
start frame													-2.7685			-1.14		-1.5471		-3.5828								-1.2214	-1.8728	-4.397	-1.0586
Time 30-60min into cooling									#DIV/0!	#DIV/0!			-3.257			-0.8143		-1.7913										0	-1.7914	-4.6413	-1.14
Rectal T	-2.925	-1.95	-1.9	-1.3375	-0.85	-2.82857	-2.425	-2.36521	-2.07266	0.715924			-3.0942			-0.9771		-1.4656										-1.2214	-2.0357	-2.6871	-1.3843
BAT T	-0.600525	1.26206	1.51661	1.35371	1.60814	-1.7914	-0.946575	-1.2214	0.147578	1.419			-3.257			-1.6285		-1.7099										-3.1756	-1.7914	-4.2341	-1.8728
Muscle T	-3.45042			-1.47586		-1.88294		-3.5828	-2.59801	1.07501			-3.4199			-1.3028		-2.0356										-2.7685	-2.8499	-3.5013	-2.3614
													-3.827			-1.71		-1.8728										-2.7685	-2.4428	-5.2113	-2.8499
Rat stdev													-3.9899			-2.0357		-2.3613										-5.2927	-2.5242	-4.1527	-3.0128
start frame													-3.9899			-2.1985		-2.2799										-3.827	-2.6871	-2.8499	-3.2571
Time start
Rectal T
BAT T
Muscle T
Control	average 30-60min post cooling initiation
Rat	11	12	13	14	15	16	17	18	Avg	stdev
start frame
Time 60min into cooling									#DIV/0!	#DIV/0!
Rectal T	-2.3875	-0.2375	-1.9875	-1.225	-2.0625	-1.45	-1.6125	-2.75	-1.71406	0.776653
BAT T	-1.18068			-0.37665	-4.45804	-1.46569	-0.2341	-1.29264	-1.5013	1.53366
Muscle T					-2.53439	-2.24941	-3.95934	-2.11711	-2.71506	0.847592
Rat stdev
start frame
Time start
Rectal T
BAT T
Muscle T

## Sheet: Overview (2)
			Time points taken starting with frame 5
												Cold	Time										Control	Time
Control												Start frame	5	5	5	5	5	5	5	5			Start frame	5	5	5	5	5	5	5	5
Rat avg	11	12	13	14	15	16	17	18	Avg	stdev		Rat	11	12	13	14	15	16	17	18			Rat	11	12	13	14	15	16	17	18
start frame													17.55	16	16.35	16.4	16.2667	16.1167	16.0333	16.1167				10.9667	8.6	16.6333	10.8667	16.2167	10.9333	10.9	16.8333
Time start	10.9667	8.6	16.6333	10.8667	16.2167	10.9333	10.9	16.8333	12.7438	3.26111			21.85	20.35	20.3667	20.4	20.2833	20.15	20.0333	20.1667				13.6833	10.0167	20.6667	13.55	20.3167	13.6667	13.6	20.8
Rectal T	-1.44	-0.226667	-1.04	-0.3	-0.9	-0.706667	-0.88	-1.46667	-0.87	0.459233			26.2	24.3333	24.6167	24.5333	24.35	24.1667	24.0167	24.3333				16.3667	11.45	24.9167	16.2833	24.3833	16.7667	16.3333	24.8333
BAT T	-0.884827			-0.0869067	-2.39933	-0.656867	0.173713	-0.613413	-0.744604	0.90095			30.5167	28.3	28.7833	28.5833	28.35	28.2	28.0333	28.65				19.0333	12.8	29.2167	18.9833	28.5333	19.5	19.0333	29.0167
Muscle T					-1.3571	-1.40056	-3.9193	-0.846867	-1.88096	1.38195			34.7333	32.3	32.8	32.65	32.4833	32.25	32.1	33.0667				21.6667	14.1833	33.7167	21.6667	32.7	22.1833	21.75	33.25
													39	36.3333	37	36.7333	36.7333	36.3333	36.1333	37.4833				24.3667	15.5833	37.8167	24.4333	36.9833	24.8833	24.4667	37.25
Rat stdev	11	12	13	14	15	16	17	18					43.2167	40.3167	41.1167	40.9	41	40.4167	40.1667	41.9333				27.0667	16.9667	41.8	27.1333	41.2667	27.5333	27.15	41.45
start frame													47.6333	44.2833	45.25	45.0333	45.1167	44.6833	44.1833	46.1333				29.75	18.3833	46	29.8167	45.5833	30.2333	29.85	45.8333
Time start	12.0154	6.22882	19.0227	12.144	18.9823	12.0299	12.0421	18.2961					51.9	48.3167	49.3333	49.15	49.4	49	48.2167	50.3				32.4333	19.7667	50.2	32.5167	49.9	32.9	32.5333	49.8833
Rectal T	0.957527	0.162422	0.861726	0.4326	0.834095	0.552225	0.613188	1.09523					56.1	52.35	53.5833	53.2167	53.6833	56.2333	52.2167	54.4833				35.15	21.1167	54.35	35.2333	54.2	35.5667	35.2167	53.9333
BAT T	1.01647	#DIV/0!	#DIV/0!	0.375002	1.77139	0.761009	0.499924	0.848923					60.4167	56.3333	57.65	57.3	57.8833	60.5167	56.2333	58.6667				37.8667	22.5167	58.6333	37.9167	58.4333	38.2	37.9167	57.9
Muscle T	#DIV/0!	#DIV/0!	#DIV/0!	#DIV/0!	1.38755	0.733595	0.798316	1.02432					64.55	60.3333	61.7833	61.35	62.0833	64.5667	60.3	62.8167				40.55	23.95	62.9833	40.7167	62.7	40.8333	40.5833	61.9
													68.6667	64.3833	65.8333	65.4667	66.0833	68.6	64.35	66.8833				43.25	25.35	67.4667	43.4333	67.0167	43.4833	43.25	65.9
Cold													72.8167	68.55	69.8667	69.5333	70.1	72.6167	68.4667	71				45.9	26.75	71.75	46.1833	71.15	46.1167	45.9333	69.85
Rat	11	12	13	14	15	16	17	18	Avg	stdev			77.0333	72.7333	74.0167	73.5833	74.2	76.6667	72.75	75.1333				48.5333	28.1167	76.6833	48.8833	75.2667	48.75	48.5833	73.7667
start frame
Time start	17.55	16	16.35	16.4	16.2667	16.1167	16.0333	16.1167	16.3542	0.504405			Rectal T											Rectal T
Rectal T	-2.42667	0.173333	-0.72	-0.173333	0.453333	-1.12	-1.19333	-1.32206	-0.791091	0.932922			11	12	13	14	15	16	17	18				11	12	13	14	15	16	17	18
BAT T	-0.119433	1.09649	1.32457	1.44396	1.52535	-0.39088	-0.537427	-1.98683	0.294474	1.25801			-1	0.7	0.1	0.3	0.7	0.3	0.2	0.1616				0	-0.1	0.2	0.2	0.4	0.2	0	0.2
Muscle T	-3.05076			-0.716547		-0.4071		-3.88675	-2.01529	1.71732			-1.4	0.7	0.2	0.5	0.9	0.4	0.2	0.0601				-0.1	-0.1	0.2	0.2	0.2	0	0	0
													-1.7	0.6	0.1	0.3	0.9	0.3	0	-0.1008				-0.3	-0.1	0	0.2	0.1	0	-0.2	-0.2
Rat stdev	11	12	13	14	15	16	17	18					-2	0.6	0	0.3	1.2	0.2	-0.3	-0.3129				-0.6	-0.1	-0.2	0.2	-0.1	-0.2	-0.3	-0.4
start frame													-2.2	0.5	-0.2	0.2	1.2	-0.2	-0.6	-0.5651				-0.8	-0.1	-0.4	0	-0.3	-0.3	-0.4	-0.7
Time start	19.0163	17.9983	18.4426	18.3036	18.6324	19.8188	18.0639	18.9553					-2.4	0.5	-0.4	0.1	1.2	-0.5	-0.9	-0.8442				-1	-0.1	-0.7	0	-0.5	-0.5	-0.6	-1
Rectal T	0.678724	0.514735	0.693026	0.460538	0.618601	1.18394	0.930028	0.998059					-2.7	0.5	-0.5	0	1.1	-0.7	-1.1	-1.136				-1.2	-0.1	-0.9	-0.1	-0.8	-0.7	-0.8	-1.2
BAT T	0.873671	1.15926	1.26799	0.397084	1.03247	1.90816	0.274917	2.68701					-2.9	0.4	-0.6	-0.2	0.5	-1	-1.3	-1.4264				-1.5	-0.1	-1.1	-0.3	-1	-0.7	-0.9	-1.5
Muscle T	0.972182			0.325997		0.968829		1.88751					-3.1	0.2	-0.8	-0.2	0.3	-1.4	-1.5	-1.7022				-1.7	-0.2	-1.3	-0.4	-1.1	-0.9	-1	-1.8
													-3.2	0.1	-1	-0.3	0.1	-1.8	-1.7	-1.9514				-1.9	-0.3	-1.5	-0.5	-1.3	-1	-1.2	-2
													-3.2	0	-1.3	-0.5	0	-2.1	-1.8	-2.1642				-2.1	-0.3	-1.7	-0.6	-1.5	-1.1	-1.3	-2.2
Cold													-3.1	-0.2	-1.5	-0.7	-0.2	-2.3	-2	-2.3331				-2.3	-0.3	-1.8	-0.7	-1.7	-1.2	-1.4	-2.5
Rat avg	11	12	13	14	15	16	17	18	Avg	stdev			-2.8	-0.4	-1.5	-0.7	-0.3	-2.5	-2.2	-2.4531				-2.5	-0.5	-2	-0.8	-1.8	-1.3	-1.6	-2.7
start frame													-2.5	-0.7	-1.6	-0.8	-0.4	-2.7	-2.4	-2.5222				-2.7	-0.5	-2	-0.9	-2	-1.4	-1.7	-2.9
Time 60min into cooling	77.0333	72.7333	74.0167	73.5833	74.2	76.6667	72.75	75.1333	74.5146	1.64139			-2.2	-0.9	-1.8	-0.9	-0.4	-2.8	-2.5	-2.541				-2.9	-0.5	-2.4	-1	-2.1	-1.5	-1.8	-3.1
Rectal T	-2.2	-0.9	-1.8	-0.9	-0.4	-2.8	-2.5	-2.541	-1.75512	0.907349
BAT T	-0.3257	1.2213	1.9543	1.6285	1.8728	-2.0357	-1.14	-0.8957	0.284975	1.56628			Bat T											Bat T
Muscle T	-4.8041	0	0	-1.14	0	-1.7099	0	-3.3385	-1.37406	1.82616			11	12	13	14	15	16	17	18				11	12	13	14	15	16	17	18
													0.8957	0.1628	0.6515	0.8957	0.9771	3.5827	-0.3257	0.4885				0.57			-0.7329	-0.0814	0.8956	0.2443	0.4071
													0.57	0.1628	0	0.4071	1.2214	3.9084	-0.1629	0.8142				0.8142			0.1628	-0.2443	0.4885	0.4886	1.2214
													0.6514	0.8142	0.4886	1.4657	-1.4657	1.4656	-0.57	0.8142				-0.8957			-0.4886	-0.57	0.2442	0.4071	0
													0.9771	-0.2443	1.2214	1.71	2.9313	-0.2443	-0.4886	-0.0815				-0.6514			0	-0.4071	-0.2443	0.8957	-1.2214
													0.7328	-1.5471	1.2214	1.3028	1.6285	-0.4886	-0.3257	-0.2443				-1.0585			0.7328	-0.4885	-0.1629	0.1629	-0.0814
													0.4885	0.7328	-1.9542	1.9542	1.7099	-0.4072	-0.1629	-0.1629				0.0814			-0.2443	-1.3028	-0.6514	0	-0.0814
													0.57	1.2213	2.4428	1.4657	0.57	-0.8143	-0.1629	-0.57				-0.8143			0.1628	-2.0356	-0.9771	0.9771	-0.1629
													-0.3257	1.2213	2.4428	1.6285	0.9771	-1.0586	-0.6514	-0.8957				-2.0356			-0.4072	-2.6056	-0.6514	0.6514	-0.1629
Control													-1.0585	3.0127	1.3843	1.71	2.3613	-1.4657	-0.6514	-0.9772				-0.9771			-0.1629	-3.1756	-1.0586	-0.2443	-1.5471
Rat	11	12	13	14	15	16	17	18	Avg	stdev			-0.4071	1.7099	1.2214	1.5471	2.117	-1.4657	-0.57	-1.2214				-2.8499			-0.0815	-3.1756	-0.8957	0.4071	-0.9771
start frame													-1.2214	2.6056	1.3843	1.8728	1.8728	-1.6285	-0.8143	-4.8042				-0.8957			0.0814	-3.6641	-1.14	0.2443	-0.9771
Time 60min into cooling	48.5333	28.1167	76.6833	48.8833	75.2667	48.75	48.5833	73.7667	56.0729	17.3455			-1.3843	1.9542	2.6871	1.6285	2.3613	-1.5471	-0.7328	-5.7813				-2.1985			0.2442	-4.7227	-1.14	-0.4885	-1.7914
Rectal T	-2.9	-0.5	-2.4	-1	-2.1	-1.5	-1.8	-3.1	-1.9125	0.899901			-1.4657	2.0356	3.3385	1.14	2.117	-2.3614	-0.7328	-6.0255				-1.7099			-0.4072	-4.5598	-1.6285	-0.57	-1.5471
BAT T	0			0.2442	-4.6413	-1.71	0.0814	-1.0585	-1.1807	1.85947			-0.4886	1.3842	1.3843	1.3028	1.6285	-2.0357	-0.57	-5.4556				-0.6514			-0.4072	-4.3155	-1.2214	-0.6514	-1.2214
Muscle T				0	-2.7685	-2.4428	-4.1527	-2.8499	-2.44278	1.51351			-0.3257	1.2213	1.9543	1.6285	1.8728	-1.3028	-1.14	-5.6998				0			0.2442	-4.6413	-1.71	0.0814	-1.0585
Rat stdev													Muscle T											Muscle T
start frame													11	12	13	14	15	16	17	18				11	12	13	14	15	16	17	18
Time start													-1.5471			-0.0814		-0.7328		-1.14								1.2214	-0.7329	-2.1171	0.0814
Rectal T													-1.5471			-0.57		0.2443		-1.4657								-1.8728	-0.4886	-3.3385	-0.2443
BAT T													-1.71			-0.2443		1.0586		-2.4428								0.6514	-0.4886	-4.1527	-0.1629
Muscle T													-2.2799			-0.57		0.8957		-2.4428								-0.0814	-0.57	-3.827	-0.0815
													-2.6056			-0.4071		0.6514		-2.8499								-1.6285	-0.7329	-4.6413	-0.4072
Cold	average 30-60min post cooling initiation												-2.7685			-0.6514		0.57		-2.8499								-1.3842	-1.0586	-3.5013	-0.9771
Rat avg	11	12	13	14	15	16	17	18	Avg	stdev			-3.257			-1.0585		0		-2.9314								-2.5242	-1.2214	-3.9084	1.2213
start frame													-3.0942			-0.8143		-0.4071		-3.3385								-3.0942	-1.3843	-4.4784	-0.9771
Time 30-60min into cooling													-3.257			-0.9771		-0.1628		-3.9085								-0.4886	-1.5471	-4.397	-0.4886
Rectal T	-2.875	-0.1875	-1.2625	-0.5375	-0.05	-2.075	-1.925	-2.1367	-1.38115	1.03525			-3.4199			-0.8957		-0.7328		-3.5828								-1.2214	-1.8728	-4.6413	-1.0586
BAT T	-0.834625	1.8931	1.97463	1.55728	1.91347	-1.60819	-0.732838	-3.85759	0.0381547	2.14672			-3.827			-0.8957		-0.9771		-6.2698								0	-1.7914	-2.6871	-1.14
Muscle T	-3.75577			-0.895688		-1.09921		-5.27235	-2.75576	2.12425			-3.9899			-0.9771		-1.5471		-6.8398								-1.2214	-2.0357	-4.2341	-1.3843
													-3.9899			-0.4071		-1.7913		-6.1884								-3.1756	-1.7914	-3.5013	-1.8728
Rat stdev													-3.6642			-1.0585		-1.4656		-6.0255								-2.7685	-2.8499	-5.2113	-2.3614
start frame													-4.8041			-1.14		-1.7099		-6.0255								-2.7685	-2.4428	-4.1527	-2.8499
Time start
Rectal T
BAT T
Muscle T
Control	average 30-60min post cooling initiation
Rat	11	12	13	14	15	16	17	18	Avg	stdev
start frame
Time 60min into cooling
Rectal T	-2.2	-0.3375	-1.725	-0.65	-1.5625	-1.1375	-1.3625	-2.3375	-1.41406	0.698066
BAT T	-1.41476			-0.112025	-3.85753	-1.1807	-0.07125	-1.16033	-1.29943	1.37905
Muscle T					-1.84227	-1.96442	-4.1629	-1.51659	-2.37155	1.2091
Rat stdev
start frame
Time start
Rectal T
BAT T
Muscle T

## Sheet: BAT
	RAT 11																	RAT 12																RAT 13
Tijd (min)	Rectale temp	Normalisatie RT (delen)	Normalisatie RT (min)	Temp BAT	Moving average (3)	Moving average (5)	Normalisatie Temp BAT (delen)	Normalisatie Temp BAT (min)	Normalisatie Temp BAT (min) > moving average (3)	Normalisatie Temp BAT (min) > moving average (5)	Normalisatie aan Rectale Temp	Verschil Rect-BAT	Verschil BAT-rect				Tijd (min)	Rectale temp	Normalisatie RT	Normalisatie RT (min)	Temp BAT	Moving average (3)	Moving average (5)	Normalisatie Temp BAT	Normalisatie Temp BAT (min)	Normalisatie Temp BAT (min) > moving average (3)	Normalisatie Temp BAT (min) > moving average (5)	Verschil Rect-BAT	Normalisatie aan Rectale Temp	Verschil BAT-rect			Tijd (min)	Rectale temp	Normalisatie RT	Normalisatie RT (min)	Temp BAT	Moving average (3)	Moving average (5)	Normalisatie Temp BAT	Normalisatie Temp BAT (min)	Normalisatie Temp BAT (min) > moving average (3)	Normalisatie Temp BAT (min) > moving average (5)	Verschil Rect-BAT	Normalisatie aan Rectale Temp	Verschil BAT-rect			Tijd (min)
0	36.6	1	0	33.7353	33.7353	33.4639	1	0	0	0	36.6	0	0				0	37.1	1	0	30.4784	32.2698	32.9483	1	0	0	0	0	37.1	0			0	35.4	1	0	54.4989	56.331	52.5175	1	0	0	0	0	35.4	0			0
2.73333	36.6	1	0	33.7353	33.4639	33.3892	1	0	-0.271433	-0.0746417	36.6	0	0				4.51667	37.1	1	0	34.0611	32.9483	33.6133	0.989487	3.5827	0.67855	0.664975	0.0105133	40.6827	3.5827			4.31667	35.4	1	0	58.163	52.5175	50.9976	0.988436	3.6641	-3.81342	-1.51996	0.011564	39.0641	3.6641			2.7
5.51667	36.6	1	0	32.921	33.2739	33.5724	1.00243	-0.8143	-0.461433	0.108573	35.7857	-0.00243136	-0.8143				5.85	37	0.997305	-0.1	34.3054	34.6582	34.0774	0.988752	3.827	2.38848	1.1291	0.00855209	40.927	3.927			8.4	35.5	1.00282	0.1	44.8907	49.8305	53.0658	1.03036	-9.6082	-6.50048	0.548247	-0.0275385	25.7918	-9.7082			5.46667
8.23333	36.6	1	0	33.1653	33.4639	33.7353	1.00169	-0.57	-0.271433	0.271413	36.03	-0.00169009	-0.57				7.18333	37	0.997305	-0.1	35.6082	35.2825	35.1848	0.984935	5.1298	3.01275	2.23648	0.0123698	42.2298	5.2298			12.5167	35.6	1.00565	0.2	46.4377	50.889	54.6943	1.02547	-8.0612	-5.44195	2.17675	-0.0198163	27.3388	-8.2612			8.15
10.9667	36.6	1	0	34.3053	34.0067	33.5561	0.99831	0.57	0.2714	0.0922733	37.17	0.00169009	0.57				8.6	37	0.997305	-0.1	35.9339	35.8525	35.1359	0.983995	5.4555	3.58272	2.18762	0.0133095	42.5555	5.5555			16.6333	35.6	1.00565	0.2	61.3386	56.8059	55.5574	0.978389	6.8397	0.47495	3.03987	0.0272611	42.2397	6.6397			10.8667
13.6833	36.5	0.997268	-0.1	34.5495	33.8981	33.5887	0.997598	0.8142	0.162833	0.124853	37.4142	-0.000330533	0.9142				10.0167	37	0.997305	-0.1	36.0153	35.2553	35.6245	0.983731	5.5369	2.98558	2.67616	0.0135738	42.6369	5.6369			20.6667	35.6	1.00565	0.2	62.6414	62.1529	59.2053	0.974281	8.1425	5.82192	6.68773	0.0313685	43.5425	7.9425			13.55
16.3667	36.3	0.991803	-0.3	32.8396	33.491	33.491	1.00267	-0.8957	-0.2443	0.0271533	35.7043	-0.0108653	-0.5957				11.45	37	0.997305	-0.1	33.8168	35.5267	35.6896	0.990191	3.3384	3.25698	2.7413	0.00711311	40.4384	3.4384			24.9167	35.4	1	0	62.4786	62.75	62.3809	0.974787	7.9797	6.41905	9.86333	0.0252133	43.3797	7.9797			16.2833
19.0333	36	0.983607	-0.6	33.0839	32.8668	33.3933	1.00196	-0.6514	-0.868533	-0.0705667	35.9486	-0.0183504	-0.0514				12.8	37	0.997305	-0.1	36.7481	35.4996	34.9568	0.981587	6.2697	3.22985	2.00846	0.0157176	43.3697	6.3697			29.2167	35.2	0.99435	-0.2	63.13	62.6414	62.6089	0.972733	8.6311	6.31048	10.0913	0.0216173	44.0311	8.8311			18.9833
21.6667	35.8	0.978142	-0.8	32.6768	33.1925	33.0676	1.00314	-1.0585	-0.542833	-0.396267	35.5415	-0.0250009	-0.2585				14.1833	37	0.997305	-0.1	35.9339	34.9839	35.0219	0.983995	5.4555	2.71415	2.0736	0.0133095	42.5555	5.5555			33.7167	35	0.988701	-0.4	62.3157	62.6414	62.5274	0.975292	7.8168	6.31048	10.0099	0.0134083	43.2168	8.2168			21.6667
24.3667	35.6	0.972678	-1	33.8167	33.1382	32.8396	0.999763	0.0814	-0.597133	-0.624247	36.6814	-0.0270852	1.0814				15.5833	37	0.997305	-0.1	32.2697	34.8482	35.7059	0.994743	1.7913	2.57845	2.75758	0.00256125	38.8913	1.8913			37.8167	34.7	0.980226	-0.7	62.4786	62.3429	60.6384	0.974787	7.9797	6.01192	8.12083	0.00543926	43.3797	8.6797			24.4333
27.0667	35.4	0.967213	-1.2	32.921	32.8125	32.7745	1.00243	-0.8143	-0.922833	-0.689387	35.7857	-0.0352182	0.3857				16.9667	37	0.997305	-0.1	36.341	35.2825	35.771	0.982791	5.8626	3.01272	2.82272	0.0145136	42.9626	5.9626			41.8	34.5	0.974576	-0.9	62.2343	59.2487	56.8928	0.975577	7.7354	2.91775	4.37525	-0.00100035	43.1354	8.6354			27.1333
29.75	35.1	0.959016	-1.5	31.6997	32.4596	32.4162	1.00605	-2.0356	-1.27567	-1.04767	34.5644	-0.0470324	-0.5356				18.3833	37	0.997305	-0.1	37.2367	36.8838	36.1293	0.980148	6.7583	4.61408	3.18098	0.0171566	43.8583	6.8583			46	34.3	0.968927	-1.1	53.0332	53.2232	53.3752	1.00464	-1.4657	-3.10775	0.857667	-0.035718	33.9343	-0.3657			29.8167
32.4333	34.9	0.953552	-1.7	32.7582	31.7811	32.2208	1.00291	-0.9771	-1.9542	-1.24309	35.6229	-0.0493539	0.7229				19.7667	36.9	0.994609	-0.2	37.0738	37.3452	37.025	0.980647	6.5954	5.07548	4.07666	0.0139619	43.6954	6.7954			50.2	34.1	0.963277	-1.3	44.4021	47.3877	50.0856	1.03191	-10.0968	-8.94325	-2.43193	-0.0686347	25.3032	-8.7968			32.5167
35.15	34.7	0.948087	-1.9	30.8854	32.1611	31.9439	1.00845	-2.8499	-1.57423	-1.51993	33.7501	-0.060363	-0.9499				21.1167	36.8	0.991914	-0.3	37.7252	37.1824	36.6178	0.978709	7.2468	4.91262	3.66954	0.0132047	44.3468	7.5468			54.35	33.9	0.957627	-1.5	44.7278	45.0535	45.3141	1.03087	-9.7711	-11.2775	-7.20347	-0.0732418	25.6289	-8.2711			35.2333
37.8667	34.5	0.942623	-2.1	32.8396	31.7539	32.0091	1.00267	-0.8957	-1.98137	-1.45479	35.7043	-0.0600456	1.2043				22.5167	36.8	0.991914	-0.3	36.7481	36.2596	36.5201	0.981587	6.2697	3.98982	3.57182	0.0103268	43.3697	6.5697			58.6333	33.7	0.951977	-1.7	46.0306	43.045	41.9756	1.02676	-8.4683	-13.286	-10.5419	-0.0747841	26.9317	-6.7683			37.9167
40.55	34.3	0.937158	-2.3	31.5368	32.1339	32.0742	1.00652	-2.1985	-1.60137	-1.38965	34.4015	-0.0693647	0.1015				23.95	36.8	0.991914	-0.3	34.3054	35.9339	35.4127	0.988752	3.827	3.66412	2.46444	0.00316125	40.927	4.127			62.9833	33.6	0.949153	-1.8	38.3766	40.2494	41.3731	1.05093	-16.1223	-16.0816	-11.1445	-0.10178	19.2777	-14.3223			40.7167
43.25	34.1	0.931694	-2.5	32.0254	32.2154	32.6442	1.00507	-1.7099	-1.51993	-0.819667	34.8901	-0.0733763	0.7901				25.35	36.6	0.986523	-0.5	36.7481	34.1968	34.0937	0.981587	6.2697	1.92705	1.14536	0.00493593	43.3697	6.7697			67.4667	33.4	0.943503	-2	36.341	38.7023	38.6209	1.05738	-18.1579	-17.6286	-13.8966	-0.113875	17.2421	-16.1579			43.4333
45.9	33.9	0.92623	-2.7	33.0839	32.9482	32.7908	1.00196	-0.6514	-0.7871	-0.673107	35.9486	-0.0757274	2.0486				26.75	36.6	0.986523	-0.5	31.5369	33.1383	34.0611	0.996887	1.0585	0.868517	1.1128	-0.0103642	38.1585	1.5585			71.75	33.4	0.943503	-2	41.3894	36.2324	36.1781	1.04142	-13.1095	-20.0985	-16.3394	-0.097919	22.2905	-11.1095			46.1833
48.5333	33.7	0.920765	-2.9	33.7353	33.4639	33.0676	1	0	-0.271433	-0.396267	36.6	-0.079235	2.9				28.1167	36.6	0.986523	-0.5	31.1298	33.084	33.7028	0.998091	0.6514	0.81425	0.75452	-0.0115682	37.7514	1.1514			76.6833	33	0.932203	-2.4	30.9669	35.391	35.6285	1.07434	-23.532	-20.9399	-16.889	-0.142141	11.868	-21.132			48.8833
51.2167	33.6	0.918033	-3	33.5724	33.4096	33.1653	1.0005	-0.1629	-0.325733	-0.298567	36.4371	-0.0824713	2.8371				29.4833	36.5	0.983827	-0.6	36.5853	33.4097	33.8005	0.982057	6.1069	1.13995	0.85224	0.00177064	43.2069	6.7069			81.0333	33.2	0.937853	-2.2	33.8168	32.3918	34.855	1.06534	-20.6821	-23.9391	-17.6626	-0.127487	14.7179	-18.4821			51.6
53.85	33.4	0.912568	-3.2	32.921	33.0024	33.0187	1.00243	-0.8143	-0.732867	-0.445127	35.7857	-0.0898631	2.3857				30.85	36.3	0.978437	-0.8	32.514	35.4453	35.0708	0.994039	2.0356	3.17558	2.12248	-0.0156019	39.1356	2.8356			85.0833	33.4	0.943503	-2		33.5318	32.575			-22.7991	-19.9425		-19.0989	-52.4989			54.4167
56.5	33.4	0.912568	-3.2	32.5139	32.5953	32.807	1.00365	-1.2214	-1.13997	-0.656827	35.3786	-0.0910787	1.9786				32.25	36.3	0.978437	-0.8	37.2367	35.8796	36.2433	0.980148	6.7583	3.60985	3.295	-0.00171135	43.8583	7.5583			89.3167	33.6	0.949153	-1.8	33.2468	32.7583	34.2443	1.06714	-21.2521	-23.5727	-18.2733	-0.117988	14.1479	-19.4521			57.15
59.1167	33.2	0.907104	-3.4	32.3511	32.5139	32.6931	1.00412	-1.3842	-1.22137	-0.770807	35.2158	-0.0970176	2.0158				33.6167	36.3	0.978437	-0.8	37.8881	37.3724	36.2107	0.978239	7.4097	5.10265	3.26242	0.000197494	44.5097	8.2097			93.4	33.8	0.954802	-1.6	32.2697	34.3868	35.4657	1.07024	-22.2292	-21.9442	-17.0519	-0.115435	13.1708	-20.6292			59.9833
61.75	33.2	0.907104	-3.4	32.6768	32.6768	32.7419	1.00314	-1.0585	-1.0585	-0.721947	35.5415	-0.0960392	2.3415				35.0167	36.1	0.973046	-1	36.9924	37.101	37.139	0.980882	6.514	4.83122	4.19068	-0.00783636	43.614	7.514			97.4	34	0.960452	-1.4	37.6438	36.2053	36.0967	1.05327	-16.8551	-20.1257	-16.4208	-0.0928182	18.5449	-15.4551			62.7
64.4333	33.4	0.912568	-3.2	33.0025	32.9482	32.9211	1.00219	-0.7328	-0.7871	-0.542807	35.8672	-0.0896258	2.4672				36.4	36.1	0.973046	-1	36.4224	36.8567	37.139	0.982556	5.944	4.58695	4.19068	-0.00951027	43.044	6.944			101.467	34.3	0.968927	-1.1	38.7023	38.3223	36.9598	1.04992	-15.7966	-18.0086	-15.5577	-0.0809945	19.6034	-14.6966			65.35
67.1667	33.4	0.912568	-3.2	33.1653	33.1925	33.1328	1.00169	-0.57	-0.542833	-0.331107	36.03	-0.0891218	2.63				37.8	36.1	0.973046	-1	37.1553	36.9381	36.8947	0.980383	6.6769	4.66838	3.9464	-0.00733712	43.7769	7.6769			105.5	34.4	0.971751	-1	38.6209	38.2952	38.1324	1.05017	-15.878	-18.0358	-14.3852	-0.0784224	19.522	-14.878			68.0167
69.8667	34.5	0.942623	-2.1	33.4096	33.3282	33.2142	1.00098	-0.3257	-0.407133	-0.249687	36.2743	-0.0583555	1.7743				39.2167	36.1	0.973046	-1	37.2367	37.0196	36.7319	0.980148	6.7583	4.74982	3.78356	-0.00710219	43.8583	7.7583			109.5	34.5	0.974576	-0.9	37.5624	38.0917	38.2952	1.05352	-16.9365	-18.2393	-14.2223	-0.0789466	18.4635	-16.0365			70.7667
72.5833	33.6	0.918033	-3	33.4096	33.301	33.3607	1.00098	-0.3257	-0.434267	-0.103127	36.2743	-0.0829457	2.6743				40.65	36	0.97035	-1.1	36.6667	36.6939	36.8296	0.981822	6.1883	4.42412	3.88128	-0.0114715	43.2883	7.2883																			73.5333
75.2833	33.7	0.920765	-2.9	33.0839	33.4096	33.4096	1.00196	-0.6514	-0.3257	-0.0542667	35.9486	-0.0811919	2.2486				42.0167	35.9	0.967655	-1.2	36.1782	36.5853	36.797	0.983261	5.6998	4.31555	3.8487	-0.0156059	42.7998	6.8998																			76.2833
78	33.8	0.923497	-2.8	33.7353	33.4096	34.0773	1	0	-0.3257	0.613413	36.6	-0.0765027	2.8				43.3833	35.9	0.967655	-1.2	36.911	36.6939	36.8296	0.981117	6.4326	4.42412	3.88126	-0.0134621	43.5326	7.6326																			79.0333
80.7167	33.9	0.92623	-2.7	33.4096	34.631	36.8783	1.00098	-0.3257	0.895667	3.41445	36.2743	-0.074749	2.3743				44.75	35.8	0.96496	-1.3	36.9924	37.101	36.7319	0.980882	6.514	4.83122	3.78356	-0.0159226	43.614	7.814																			81.8
83.4333	34	0.928962	-2.6	36.748	39.1908	39.5002	0.991075	3.0127	5.4555	6.03635	39.6127	-0.0621134	5.6127				46.1167	35.7	0.962264	-1.4	37.3995	36.8567	36.8784	0.979678	6.9211	4.58695	3.93012	-0.017414	44.0211	8.3211																			84.4667
86.15	34.2	0.934426	-2.4	47.4148	43.4521	41.9918	0.959467	13.6795	9.71677	8.52797	50.2795	-0.0250412	16.0795				47.55	35.7	0.962264	-1.4	36.1782	36.8296	35.5105	0.983261	5.6998	4.55982	2.56216	-0.0209967	42.7998	7.0998																			87.2
88.9833	34.3	0.937158	-2.3	46.1934	46.6005	44.5323	0.963085	12.4581	12.8652	11.0685	49.0581	-0.0259264	14.7581				48.95	35.6	0.959569	-1.5	36.911	34.3868	34.6636	0.981117	6.4326	2.11705	1.71534	-0.0215484	43.5326	7.9326																			89.9667
91.8167	34.4	0.939891	-2.2	46.1934	46.1663	47.3985	0.963085	12.4581	12.431	13.9346	49.0581	-0.0231941	14.6581				50.3333	35.6	0.959569	-1.5	30.0712	33.2468	33.6051	1.0012	-0.4072	0.977083	0.65682	-0.0416353	36.6928	1.0928																			92.65
94.5833	34.5	0.942623	-2.1	46.112	47.7948	45.6071	0.963322	12.3767	14.0595	12.1433	48.9767	-0.0206991	14.4767				51.7	35.5	0.956873	-1.6	32.7583	31.6455	32.7257	0.993304	2.2799	-0.624283	-0.22258	-0.036431	39.3799	3.8799																			95.3833
97.2833	34.6	0.945355	-2	51.0789	45.2163	44.402	0.948586	17.3436	11.481	10.9382	53.9436	-0.00323047	19.3436				53.0833	35.5	0.956873	-1.6	32.1069	32.2155	32.7094	0.995213	1.6285	-0.0542833	-0.23886	-0.0383399	38.7285	3.2285																			98.05
99.9167	34.8	0.95082	-1.8	38.458	43.2349	43.9542	0.986005	4.7227	9.49963	10.4903	41.3227	-0.0351852	6.5227				54.5	35.4	0.954178	-1.7	31.7812	33.5726	32.9374	0.996182	1.3028	1.30282	-0.01086	-0.0420044	38.4028	3.0028																			100.7
	35	0.956284	-1.6	40.1679	39.313	43.2349	0.980935	6.4326	5.57765	9.77107	43.0326	-0.0246504	8.0326				55.9	35.4	0.954178	-1.7	36.8296	33.274	33.1166	0.981352	6.3512	1.00425	0.16828	-0.0271742	43.4512	8.0512																			103.417
																	57.3167	35.4	0.954178	-1.7	31.2112	33.8983	33.084	0.997856	0.7328	1.62852	0.1357	-0.0436783	37.8328	2.4328																			106.117
																	58.7667	35.3	0.951482	-1.8	33.654	32.2697	33.9634	0.990691	3.1756	-1.66667e-05	1.0151	-0.0392082	40.2756	4.9756																			108.783
																	60.2167	35.2	0.948787	-1.9	31.944	33.9254	33.6703	0.995712	1.4656	1.65565	0.72196	-0.0469254	38.5656	3.3656																			111.417
																	61.6	35.2	0.948787	-1.9	36.1782	34.4954	34.5497	0.983261	5.6998	2.22562	1.60136	-0.0344738	42.7998	7.5998																			114.05
																	63.0333	35.2	0.948787	-1.9	35.3639	35.7168	33.9145	0.985669	4.8855	3.44702	0.96624	-0.0368819	41.9855	6.7855																			116.683
																	64.4333	35.1	0.946092	-2	35.6082	33.8168	34.8917	0.984935	5.1298	1.54708	1.94336	-0.0388432	42.2298	7.1298																			119.333
																	65.8333	35.1	0.946092	-2	30.4784	34.3054	34.2728	1	0	2.03565	1.32452	-0.0539084	37.1	2																			121.95
																	67.2167	35	0.943396	-2.1	36.8296	33.464	33.2469	0.981352	6.3512	1.19425	0.29856	-0.0379558	43.4512	8.4512																			124.583
																	68.6167	35	0.943396	-2.1	33.084	33.3826	32.286	0.992365	2.6056	1.11282	-0.66226	-0.0489684	39.7056	4.7056																			127.2
																	70	35	0.943396	-2.1	30.2341	31.3741	32.5629	1.00073	-0.2443	-0.895683	-0.38542	-0.0573379	36.8557	1.8557																			129.833
																	71.4	35	0.943396	-2.1	30.8041	30.9669	32.4489	0.99906	0.3257	-1.30282	-0.49942	-0.055664	37.4257	2.4257																			132.9
																	72.8333	34.9	0.940701	-2.2	31.8626	32.9754	32.2372	0.995947	1.3842	0.705683	-0.71112	-0.0552466	38.4842	3.5842																			135.567
																	74.2667	34.9	0.940701	-2.2	36.2596	33.3826	32.6769	0.983026	5.7812	1.11282	-0.27142	-0.0423252	42.8812	7.9812
																	75.65	34.8	0.938005	-2.3	32.0255	33.5726	32.3023	0.995448	1.5471	1.30282	-0.64598	-0.0574427	38.6471	3.8471
																	77.0667	34.8	0.938005	-2.3	32.4326	31.1298	32.514	0.994273	1.9542	-1.13995	-0.43428	-0.0562681	39.0542	4.2542
																	78.4833	34.8	0.938005	-2.3	28.9313	31.4283	31.716	1.00455	-1.5471	-0.841417	-1.23226	-0.0665465	35.5529	0.7529
																	79.9167	34.8	0.938005	-2.3	32.9211	31.374	31.6672	0.992834	2.4427	-0.895717	-1.28112	-0.0548291	39.5427	4.7427
																	81.35	34.7	0.93531	-2.4	32.2697	32.324	32.0092	0.994743	1.7913	0.05425	-0.93914	-0.0594334	38.8913	4.1913
																	82.7667	34.7	0.93531	-2.4	31.7812	32.7311	33.2305	0.996182	1.3028	0.461383	0.28224	-0.0608723	38.4028	3.7028
																	84.1833	34.7	0.93531	-2.4	34.1425	33.654	32.2372	0.989252	3.6641	1.38422	-0.71114	-0.0539418	40.7641	6.0641
																	85.5833	34.6	0.932615	-2.5	35.0382	32.3783	32.058	0.986609	4.5598	0.10855	-0.89026	-0.0539942	41.6598	7.0598
																	86.9833	34.6	0.932615	-2.5	27.9542	31.4555	32.4489	1.00743	-2.5242	-0.81425	-0.49942	-0.0748153	34.5758	-0.0242
																	88.4	34.6	0.932615	-2.5	31.3741	31.0212	31.2926	0.997386	0.8957	-1.24852	-1.65566	-0.0647718	37.9957	3.3957
																	89.8167	34.6	0.932615	-2.5	33.7354	31.1569	29.6967	0.990426	3.257	-1.11282	-3.2516	-0.0578119	40.357	5.757
																	91.2667	34.6	0.932615	-2.5	28.3613	29.7184	29.8433	1.00623	-2.1171	-2.55135	-3.10504	-0.0736112	34.9829	0.3829
																	92.6167	34.5	0.929919	-2.6	27.0585	28.0356	29.5175	1.01004	-3.4199	-4.23415	-3.43076	-0.0801243	33.6801	-0.8199
																	94.0167	34.5	0.929919	-2.6	28.687	28.497	28.459	1.00526	-1.7914	-3.77275	-4.4893	-0.0753375	35.3086	0.8086
																	95.4167	34.6	0.932615	-2.5	29.7455	28.9584	28.4753	1.00214	-0.7329	-3.31135	-4.47302	-0.0695292	36.3671	1.7671
																	96.8333	34.6	0.932615	-2.5	28.4427	28.877	28.7196	1.00599	-2.0357	-3.39278	-4.22874	-0.0733763	35.0643	0.4643
																	98.2333	34.7	0.93531	-2.4	28.4427	28.3884	28.6056	1.00599	-2.0357	-3.88132	-4.34274	-0.0706809	35.0643	0.3643
																	99.65	34.8	0.938005	-2.3	28.2799	28.2799	28.3776	1.00646	-2.1985	-3.98988	-4.57072	-0.0684553	34.9015	0.1015
																	101.067	34.8	0.938005	-2.3	28.117	28.3342	28.4102	1.00693	-2.3614	-3.93558	-4.53814	-0.0689252	34.7386	-0.0614
																	102.483	34.9	0.940701	-2.2	28.6056	28.4427	28.9313	1.00549	-1.8728	-3.82702	-4.01702	-0.0647908	35.2272	0.3272
																	103.833	35	0.943396	-2.1	28.6056	29.4198	29.0616	1.00549	-1.8728	-2.84992	-3.88674	-0.0620954	35.2272	0.2272
																	105.167	35.1	0.946092	-2	31.0483	29.5284	29.2733	0.998326	0.5699	-2.74135	-3.67502	-0.0522344	37.6699	2.5699
																	106.533	35.2	0.948787	-1.9	28.9313	29.7184	29.2407	1.00455	-1.5471	-2.55135	-3.7076	-0.0557648	35.5529	0.3529
																	107.9	35.3	0.951482	-1.8	29.1756	28.8499	29.5013	1.00382	-1.3028	-3.41988	-3.44704	-0.0523352	35.7972	0.4972
																	109.283	35.4	0.954178	-1.7	28.4427	29.1756	29.2244	1.00599	-2.0357	-3.09418	-3.72388	-0.0518129	35.0643	-0.3357
																	110.667	35.4	0.954178	-1.7	29.9084	29.3384	29.2977	1.00167	-0.57	-2.93135	-3.6506	-0.047496	36.53	1.13
																	112.083	35.6	0.959569	-1.5	29.6641	29.7863	29.3384	1.00241	-0.8143	-2.4835	-3.6099	-0.0428393	36.2857	0.6857
[truncated: 69 more columns]

## Sheet: BAT_CA
	RAT 11_CA																RAT 12_CA																RAT 13_CA																RAT 14_CA
Tijd (min)	Rectale temp	Normalisatie RT	Normalisatie RT (min)	Temp BAT	Moving average (3)	Moving average (5)	Normalisatie Temp BAT	Normalisatie Temp BAT (min)	Normalisatie Temp BAT (min) > moving average (3)	Normalisatie Temp BAT (min) > moving average (5)	Verschil Rect-BAT_CA	Normalisatie aan Rectale Temp	Verschil BAT-rect			Tijd (min)	Rectale temp	Normalisatie RT	Normalisatie RT (min)	Temp BAT	Moving average (3)	Moving average (5)	Normalisatie Temp BAT	Normalisatie Temp BAT (min)	Normalisatie Temp BAT (min) > moving average (3)	Normalisatie Temp BAT (min) > moving average (5)	Verschil Rect-BAT_CA	Normalisatie aan Rectale Temp	Verschil BAT-rect			Tijd (min)	Rectale temp	Normalisatie RT	Normalisatie RT (min)	Temp BAT	Moving average (3)	Moving average (5)	Normalisatie Temp BAT	Normalisatie Temp BAT (min)	Normalisatie Temp BAT (min) > moving average (3)	Normalisatie Temp BAT (min) > moving average (5)	Verschil Rect-BAT_CA	Normalisatie aan Rectale Temp	Verschil BAT-rect			Tijd (min)	Rectale temp
4.3	36.6	1	0	45.0536	45.3386	45.3522	1	0	0	0	0	36.6	0			0	37.7	1	0	41.715	41.7557	41.5521	1	0	0	0	0	37.7	0			0	35.8	1	0	40.9006	40.8192	41.0906	1	0	0	0	0	35.8	0			0	36.8
4.28333	36.6	1	0	45.6236	45.3522	45.42	0.998251	0.57	0.0135667	0.0678583	0.00174873	37.17	0.57			3.96667	37.9	1.00531	0.2	41.7964	41.5521	41.0839	0.999727	0.0814	-0.203567	-0.468208	0.00557836	37.7814	-0.1186			4.06667	35.8	1	0	40.7378	41.0906	40.8803	1.00048	-0.1628	0.271433	-0.210358	-0.000484702	35.6372	-0.1628			4.06667	36.8
4.28333	36.3	0.991803	-0.3	45.3793	45.5422	45.5259	0.998988	0.3257	0.203567	0.173713	-0.0071843	36.9257	0.6257			8.03333	38.2	1.01326	0.5	41.145	40.8736	41.2427	1.00173	-0.57	-0.882133	-0.309433	0.0115316	37.13	-1.07			8.1	35.9	1.00279	0.1	41.6335	40.8735	41.0146	0.997789	0.7329	0.0543	-0.0759933	0.00500475	36.5329	0.6329			8.2	37
4.33333	36	0.983607	-0.6	45.6236	45.6507	45.6399	0.998251	0.57	0.312133	0.287713	-0.0146447	37.17	1.17			12	38.3	1.01592	0.6	39.6793	40.9007	41.2753	1.00616	-2.0357	-0.855	-0.276873	0.00975034	35.6643	-2.6357			12.3333	35.9	1.00279	0.1	40.2492	41.1449	41.0146	1.00197	-0.6514	0.325733	-0.0759933	0.000824196	35.1486	-0.7514			12.4	37
4.66667	35.6	0.972678	-1	45.9493	45.7322	45.6562	0.997239	0.8957	0.393567	0.303993	-0.0245612	37.4957	1.8957			16	38.4	1.01857	0.7	41.8778	41.145	41.4218	0.999484	0.1628	-0.610733	-0.130313	0.0190839	37.8628	-0.5372			16.35	35.9	1.00279	0.1	41.5521	40.9006	41.1449	0.998031	0.6515	0.0814333	0.0542867	0.0047624	36.4515	0.5515			16.4	37.1
4.3	35.2	0.961749	-1.4	45.6236	45.7593	45.7864	0.998251	0.57	0.4207	0.434273	-0.0365026	37.17	1.97			20.35	38.4	1.01857	0.7	41.8778	42.0949	41.487	0.999484	0.1628	0.339233	-0.0651733	0.0190839	37.8628	-0.5372			20.3667	36	1.00559	0.2	40.9006	41.2806	41.2426	1	0	0.461433	0.151987	0.00558659	35.8	-0.2			20.4	37.3
4.33333	34.9	0.953552	-1.7	45.705	45.7864	45.819	0.998006	0.6514	0.447833	0.466833	-0.0444539	37.2514	2.3514			24.3333	38.3	1.01592	0.6	42.5292	41.9592	41.5847	0.99751	0.8142	0.203533	0.0325467	0.0184053	38.5142	0.2142			24.6167	35.9	1.00279	0.1	41.3892	41.4706	41.6172	0.998516	0.4886	0.6514	0.526547	0.00427769	36.2886	0.3886			24.5333	37.1
4.31667	34.6	0.945355	-2	46.0307	45.8407	45.7376	0.996993	0.9771	0.5021	0.385393	-0.0516382	37.5771	2.9771			28.3	38.3	1.01592	0.6	41.4707	41.3893	41.6987	1.00073	-0.2443	-0.366433	0.146547	0.0151863	37.4557	-0.8443			28.7833	35.8	1	0	42.122	41.8777	41.096	0.996304	1.2214	1.05853	0.00540667	0.00369585	37.0214	1.2214			28.5833	37.1
4.25	34.4	0.939891	-2.2	45.7864	45.7864	45.7376	0.99773	0.7328	0.4478	0.385393	-0.057839	37.3328	2.9328			32.3	38.2	1.01326	0.5	40.1679	41.3621	41.9104	1.00468	-1.5471	-0.393567	0.358247	0.00858587	36.1529	-2.0471			32.8	35.6	0.994413	-0.2	42.122	41.0635	41.5846	0.996304	1.2214	0.244267	0.493967	-0.00189074	37.0214	1.4214			32.65	37
4.21667	34.2	0.934426	-2.4	45.5421	45.6507	45.5421	0.998497	0.4885	0.3121	0.189973	-0.0640705	37.0885	2.8885			36.3333	38.2	1.01326	0.5	42.4478	41.8507	41.9918	0.997753	0.7328	0.0949667	0.439667	0.0155099	38.4328	0.2328			37	35.4	0.988827	-0.4	38.9464	41.4706	41.9754	1.00591	-1.9542	0.6514	0.884807	-0.0170805	33.8458	-1.5542			36.7333	36.9
4.26667	33.9	0.92623	-2.7	45.6236	45.2979	45.135	0.998251	0.57	-0.0407333	-0.217147	-0.0720218	37.17	3.27			40.3167	38.2	1.01326	0.5	42.9363	42.7735	42.6432	0.996265	1.2213	1.01777	1.09107	0.0169979	38.9213	0.7213			41.1167	35.3	0.986034	-0.5	43.3434	41.8777	42.008	0.992608	2.4428	1.05853	0.917387	-0.00657478	38.2428	2.9428			40.9	36.8
4.35	33.7	0.920765	-2.9	44.7279	44.7822	44.907	1.00098	-0.3257	-0.5564	-0.445127	-0.0802167	36.2743	2.5743			44.2833	38.1	1.01061	0.4	42.9363	43.5334	43.2946	0.996265	1.2213	1.77773	1.74247	0.0143454	38.9213	0.8213			45.25	35.2	0.98324	-0.6	43.3434	42.9906	42.008	0.992608	2.4428	2.17137	0.917387	-0.00936808	38.2428	3.0428			45.0333	36.6
4.25	33.5	0.915301	-3.1	43.9951	44.4565	44.5651	1.00322	-1.0585	-0.8821	-0.787107	-0.0879208	35.5415	2.0415			48.3167	37.9	1.00531	0.2	44.7277	43.6963	43.6692	0.990829	3.0127	1.9406	2.11703	0.0144763	40.7127	2.8127			49.3333	35	0.977654	-0.8	42.2849	42.5834	42.6757	0.995819	1.3843	1.76423	1.58509	-0.0181658	37.1843	2.1843			49.15	36.6
4.31667	33.4	0.912568	-3.2	44.6465	44.1579	44.1742	1.00123	-0.4071	-1.18067	-1.17797	-0.0886589	36.1929	2.7929			52.35	37.8	1.00265	0.1	43.4249	44.1577	43.8157	0.994807	1.7099	2.40203	2.26361	0.00784551	39.4099	1.6099			53.5833	34.8	0.972067	-1	42.122	42.2306	42.7246	0.996304	1.2214	1.4114	1.63395	-0.0242371	37.0214	2.2214			53.2167	36.5
4.2	33.4	0.912568	-3.2	43.8322	44.0493	43.9462	1.00374	-1.2214	-1.28927	-1.40597	-0.0911746	35.3786	1.9786			56.3333	37.7	1	0	44.3206	43.8049	43.9786	0.992074	2.6056	2.0492	2.42647	0.00792614	40.3056	2.6056			57.65	34.5	0.963687	-1.3	42.2849	42.6649	42.9037	0.995819	1.3843	1.84567	1.81309	-0.0321323	37.1843	2.6843			57.3	36.3
4.13333	33.5	0.915301	-3.1	43.6693	43.6965	44.0602	1.00423	-1.3843	-1.64213	-1.29199	-0.0889332	35.2157	1.7157			60.3333	37.5	0.994695	-0.2	43.6692	43.9135	43.6529	0.994048	1.9542	2.15777	2.10077	0.00064716	39.6542	2.1542			61.7833	34.3	0.958101	-1.5	43.5877	43.3706	42.9037	0.991851	2.6871	2.55137	1.81309	-0.0337504	38.4871	4.1871			61.35	36.1
4.15	33.8	0.923497	-2.8	43.5879	43.9407	44.0765	1.00448	-1.4657	-1.39787	-1.27571	-0.0809819	35.1343	1.3343			64.3833	37.3	0.98939	-0.4	43.7506	43.5063	43.5552	0.993805	2.0356	1.75063	2.00305	-0.00441493	39.7356	2.4356			65.8333	34.3	0.958101	-1.5	44.2391	43.3706	43.0503	0.989882	3.3385	2.55137	1.95967	-0.0317813	39.1385	4.8385			65.4667	36.1
4.15	34.1	0.931694	-2.5	44.565	44.2936	44.2393	1.00147	-0.4886	-1.045	-1.11285	-0.0697786	36.1114	2.0114			68.55	37	0.981432	-0.7	43.0992	43.262	43.3435	0.995779	1.3842	1.50633	1.79135	-0.0143464	39.0842	2.0842			69.8667	34.2	0.955307	-1.6	42.2849	43.1263	43.0503	0.995819	1.3843	2.3071	1.95967	-0.0405122	37.1843	2.9843			69.5333	36
4.18333	34.4	0.939891	-2.2	44.7279	44.6465	44.3533	1.00098	-0.3257	-0.692133	-0.998847	-0.061091	36.2743	1.8743			72.7333	36.8	0.976127	-0.9	42.9363	43.0992	42.9689	0.996265	1.2213	1.3435	1.41679	-0.0201374	38.9213	2.1213			74.0167	34	0.949721	-1.8	42.8549	42.4749	42.6106	0.994093	1.9543	1.6557	1.51997	-0.044372	37.7543	3.7543			73.5833	35.9
4.36667	34.6	0.945355	-2	44.6465	44.5379	44.6139	1.00123	-0.4071	-0.8007	-0.738287	-0.055872	36.1929	1.5929			76.8667	36.6	0.970822	-1.1	43.2621	42.6649	42.9852	0.995293	1.5471	0.909233	1.43307	-0.0244706	39.2471	2.6471			78.2667	33.8	0.944134	-2	42.2849	42.1763	42.0406	0.995819	1.3843	1.35713	0.949987	-0.0516854	37.1843	3.3843			77.7	35.8
4.43333	35	0.956284	-1.6	44.2393	44.5922	44.4347	1.00249	-0.8143	-0.746433	-0.917427	-0.0462009	35.7857	0.7857			80.9	36.4	0.965517	-1.3	41.7964	42.9635	43.0015	0.999727	0.0814	1.2078	1.44935	-0.0342094	37.7814	1.3814			82.4333	33.7	0.941341	-2.1	41.3892	41.6878	41.8452	0.998516	0.4886	0.868567	0.754567	-0.0571748	36.2886	2.5886			81.7833	35.6
4.15				44.8907	44.2664	43.6042	1.00049	-0.1629	-1.07217	-1.74797						84.8833	36.3	0.962865	-1.4	43.832	42.9363	43.0015	0.993562	2.117	1.18063	1.44935	-0.0306972	39.817	3.517			86.6167	33.5	0.935754	-2.3	41.3892	41.3621	41.4543	0.998516	0.4886	0.542867	0.363707	-0.0627614	36.2886	2.7886			85.8333	35.5
4.01667				43.6693	43.0451	43.3436	1.00423	-1.3843	-2.29353	-2.00854						88.8667	36.1	0.95756	-1.6	43.1806	43.3163	43.0503	0.995536	1.4656	1.5606	1.49819	-0.0379762	39.1656	3.0656			90.8667	33.4	0.932961	-2.4	41.3078	41.1992	41.1612	0.998758	0.4072	0.38	0.0705667	-0.0657971	36.2072	2.8072			89.9333	35.4
				40.5752	42.1223	43.0451	1.01371	-4.4784	-3.21635	-2.3071						92.85	36	0.954907	-1.7	42.9363	43.2077	43.2295	0.996265	1.2213	1.45203	1.67733	-0.0413575	38.9213	2.9213			95.2	33.2	0.927374	-2.6	40.9006	41.0092	41.0472	1	0	0.19	-0.0434333	-0.0726257	35.8	2.6			94.05	35.3
																96.85	35.9	0.952255	-1.8	43.5063	43.0449	43.0666	0.994534	1.7913	1.2892	1.51449	-0.0422791	39.4913	3.5913			99.5167	33.2	0.927374	-2.6	40.8192	40.8463	40.8681	1.00024	-0.0814	0.0271333	-0.222573	-0.072868	35.7186	2.5186			98.1	35.2
																100.883	35.8	0.949602	-1.9	42.6921	43.0721	42.9201	0.997024	0.9771	1.31637	1.36793	-0.0474218	38.6771	2.8771			103.783	33	0.921788	-2.8	40.8192	40.7106	40.4935	1.00024	-0.0814	-0.108567	-0.597133	-0.0784546	35.7186	2.7186			102.15	35
																104.9	35.7	0.94695	-2	43.0178	42.7192	42.8875	0.996022	1.3028	0.963533	1.33537	-0.0490721	39.0028	3.3028			108.067	33	0.921788	-2.8	40.4935	40.2492	40.2492	1.00124	-0.4071	-0.569967	-0.841393	-0.0794543	35.3929	2.3929			106.15	34.9
																108.867	35.6	0.944297	-2.1	42.4478	42.7464	42.8387	0.997753	0.7328	0.990667	1.28653	-0.0534557	38.4328	2.8328			112.383	32.9	0.918994	-2.9	39.435	39.8693	39.8747	1.00445	-1.4656	-0.949933	-1.21595	-0.0854588	34.3344	1.4344			110.217	34.8
																112.833	35.5	0.941645	-2.2	42.7735	42.8278	42.9038	0.996781	1.0585	1.0721	1.35167	-0.0551364	38.7585	3.2585			116.667	32.9	0.918994	-2.9	39.6793	39.3536	39.8747	1.0037	-1.2213	-1.46563	-1.21595	-0.0847014	34.5787	1.6787			114.317	34.7
																116.85	35.4	0.938992	-2.3	43.2621	43.0178	42.7898	0.995293	1.5471	1.2621	1.23767	-0.0563009	39.2471	3.8471			121	32.9	0.918994	-2.9	38.9464	39.815	40.4284	1.00591	-1.9542	-1.00423	-0.662253	-0.0869129	33.8458	0.9458			118.367	34.6
																120.867	35.4	0.938992	-2.3	43.0178	42.9092	42.8224	0.996022	1.3028	1.15353	1.27023	-0.0570297	39.0028	3.6028			125.3	33.2	0.927374	-2.6	40.8192	41.0092	41.1286	1.00024	-0.0814	0.19	0.0380067	-0.072868	35.7186	2.5186			122.45	34.5
																124.817	35.6	0.944297	-2.1	42.4478	42.6921	42.9526	0.997753	0.7328	0.936367	1.40051	-0.0534557	38.4328	2.8328			129.383	33.5	0.935754	-2.3	43.262	42.3392	41.6986	0.992851	2.3614	1.51997	0.607987	-0.0570965	38.1614	4.6614			126.517	34.4
																128.8	35.8	0.949602	-1.9	42.6106	42.8278	42.0081	0.997267	0.8956	1.07207	0.455967	-0.0476647	38.5956	2.7956			133.383	33.8	0.944134	-2	42.9363	42.9092	42.3867	0.99382	2.0357	2.08997	1.29604	-0.049686	37.8357	4.0357			130.6	34.3
																133.117	36	0.954907	-1.7	43.4249	41.525	41.1613	0.994807	1.7099	-0.230733	-0.390873	-0.0398998	39.4099	3.4099			138.3	34.3	0.958101	-1.5	42.5292	42.7328	42.9092	0.995062	1.6286	1.91355	1.81853	-0.0369615	37.4286	3.1286			135.033	34.2
																137.25	36.3	0.962865	-1.4	38.5394	40.2493	40.5424	1.00963	-3.1756	-1.5064	-1.00971	-0.0467621	34.5244	-1.7756																			139.067	34.1
																141.267	36.5	0.96817	-1.2	38.7836	38.8922	40.0254	1.0089	-2.9314	-2.8635	-1.52676	-0.0407282	34.7686	-1.7314																			143.117	34.1
																	36.8		-0.9	39.3536	39.0686	38.8922		-2.3614	-2.6871	-2.65993																						147.25	34.1
																																																151.467	34.2
																																																155.633	34.4
																																																159.733	34.7
																																																164.183	34.9
																																																168.233	35.2
																																																172.35	35.6
																																																176.383	35.9
																																																180.383	36.1
																																																184.433	36.3
																																																	36.6
[truncated: 68 more columns]

## Sheet: BAT+MUSCLE
	RAT 11																RAT 13																RAT 14																RAT 15
Tijd (min)	Rectale temp	Normalisatie RT	Normalisatie RT (min)	Temp BAT+MUSCLE	Moving average (3)	Moving average (5)	Normalisatie Temp BAT+MUSCLE	Normalisatie Temp BAT+MUSCLE (min)	Normalisatie Temp BAT (min) > moving average (3)	Normalisatie Temp BAT (min) > moving average (5)	Verschil Rect-BAT_CA	Normalisatie aan Rectale Temp	Verschil BAT-rect			Tijd (min)	Rectale temp	Normalisatie RT	Normalisatie RT (min)	Temp BAT+MUSCLE	Moving average (3)	Moving average (5)	Normalisatie Temp BAT+MUSCLE	Normalisatie Temp BAT+MUSCLE (min)	Normalisatie Temp BAT (min) > moving average (3)	Normalisatie Temp BAT (min) > moving average (5)	Verschil Rect-BAT_CA	Normalisatie aan Rectale Temp	Verschil BAT-rect			Tijd (min)	Rectale temp	Normalisatie RT	Normalisatie Temp BAT+MUSCLE (min)	Temp BAT+MUSCLE	Moving average (3)	Moving average (5)	Normalisatie Temp BAT+MUSCLE	Normalisatie Temp BAT+MUSCLE (min)	Normalisatie Temp BAT (min) > moving average (3)	Normalisatie Temp BAT (min) > moving average (5)	Verschil Rect-BAT_CA	Normalisatie aan Rectale Temp	Verschil BAT-rect			Tijd (min)	Rectale temp
0	36.6	1	0	50.5904	50.794	50.6447	1	0	0	0	0	36.6	0			0	35.4	1	0	45.2978	44.1578	44.0764	1	0	0	0	0	35.4	0			0	36.1	1	0	50.7533	50.3055	50.4547	1	0	0	0	0	36.1	0			0	37.1
2.76667	36.6	1	0	50.9975	50.6447	50.5089	1.00805	0.4071	-0.149283	-0.135717	-0.00804698	37.0071	0.4071			4.05	35.5	1.00282	0.1	43.0179	44.0764	44.5853	0.949669	-2.2799	-0.0814167	0.508892	0.0531562	33.1201	-2.3799			2.65	36.2	1.00277	0.1	49.8576	50.4547	50.6108	0.982352	-0.8957	0.149283	0.156067	0.0204182	35.2043	-0.9957			4.08333	37.3
5.53333	36.6	1	0	50.3461	50.4818	50.3461	0.995171	-0.2443	-0.31215	-0.298567	0.00482898	36.3557	-0.2443			8.15	35.6	1.00565	0.2	43.9136	44.3478	44.6464	0.969442	-1.3842	0.189983	0.569967	0.0362075	34.0158	-1.5842			5.46667	36.3	1.00554	0.2	50.7533	50.5633	50.7207	1	0	0.25785	0.265987	0.00554017	36.1	-0.2			8.1	37.3
8.25	36.6	1	0	50.1018	50.0475	49.939	0.990342	-0.4886	-0.746417	-0.705707	0.00965796	36.1114	-0.4886			12.2833	35.6	1.00565	0.2	46.112	44.9721	44.451	1.01797	0.8142	0.81425	0.374547	-0.0123247	36.2142	0.6142			8.1	36.3	1.00554	0.2	51.079	50.9976	50.965	1.00642	0.3257	0.692117	0.510267	-0.000877151	36.4257	0.1257			12.15	37.4
10.9833	36.6	1	0	49.6947	49.4504	49.6947	0.982295	-0.8957	-1.34355	-0.949987	0.0177049	35.7043	-0.8957			16.3833	35.6	1.00565	0.2	44.8907	45.1078	44.8744	0.991013	-0.4071	0.94995	0.797947	0.0146369	34.9929	-0.6071			10.8167	36.3	1.00554	0.2	51.1604	51.4047	51.0627	1.00802	0.4071	1.09925	0.607987	-0.00248099	36.5071	0.2071			16.1667	37.5
13.6833	36.6	1	0	48.5547	49.3418	49.5318	0.959761	-2.0357	-1.45212	-1.11283	0.0402389	34.5643	-2.0357			20.4833	35.5	1.00282	0.1	44.3207	44.7821	44.9884	0.978429	-0.9771	0.62425	0.911927	0.0243954	34.4229	-1.0771			13.55	36.3	1.00554	0.2	51.9747	51.1604	50.851	1.02407	1.2214	0.854983	0.396287	-0.0185253	37.3214	1.0214			20.3167	37.3
16.3667	36.1	0.986339	-0.5	49.7761	49.2876	49.2224	0.983904	-0.8143	-1.50638	-1.42225	0.00243474	35.7857	-0.3143			24.75	35.3	0.997175	-0.1	45.1349	44.6464	44.6627	0.996404	-0.1629	0.488517	0.586227	0.000771342	35.2371	-0.0629			16.2333	36.3	1.00554	0.2	50.3462	50.6719	50.5905	0.991979	-0.4071	0.36645	0.135727	0.0135613	35.6929	-0.6071			24.4	37.1
19	35.9	0.980874	-0.7	49.5319	49.2876	49.0596	0.979077	-1.0585	-1.50638	-1.58511	0.00179726	35.5415	-0.3585			29.0833	35.1	0.991525	-0.3	44.4835	44.7006	44.0927	0.982023	-0.8143	0.542783	0.0162467	0.00950201	34.5857	-0.5143			18.95	36.1	1	0	49.6948	49.9391	50.2322	0.979144	-1.0585	-0.366383	-0.222533	0.0208558	35.0415	-1.0585			28.5	36.8
21.6667	35.7	0.97541	-0.9	48.5547	48.989	49.1573	0.959761	-2.0357	-1.80495	-1.48739	0.0156487	34.5643	-1.1357			33.5667	34.8	0.983051	-0.6	44.4835	43.6693	43.9135	0.982023	-0.8143	-0.488583	-0.162893	0.00102744	34.5857	-0.2143			21.65	36.1	1	0	49.7762	49.6134	49.7274	0.980748	-0.9771	-0.692083	-0.727373	0.019252	35.1229	-0.9771			32.7333	36.6
24.35	35.5	0.969945	-1.1	48.8804	48.8261	48.9944	0.966199	-1.71	-1.96782	-1.65023	0.00374623	34.89	-0.61			37.5333	34.6	0.977401	-0.8	42.0408	43.3164	43.0667	0.928098	-3.257	-0.841417	-1.00971	0.0493031	32.143	-2.457			24.4167	36	0.99723	-0.1	49.3691	49.5319	49.4831	0.972727	-1.3842	-0.773517	-0.971653	0.024503	34.7158	-1.2842			37	36.5
27.05	35.2	0.961749	-1.4	49.0433	48.9619	48.7176	0.969419	-1.5471	-1.83208	-1.92709	-0.00767047	35.0529	-0.1471			41.5667	34.4	0.971751	-1	43.425	42.1222	41.7802	0.958656	-1.8728	-2.03565	-2.29623	0.0130956	33.5272	-0.8728			27.0833	35.9	0.99446	-0.2	49.4505	49.3148	49.1899	0.974331	-1.3028	-0.99065	-1.26479	0.0201291	34.7972	-1.1028			41.3	36.3
29.7333	35	0.956284	-1.6	48.9619	48.7176	48.6524	0.96781	-1.6285	-2.07635	-1.99223	-0.0115259	34.9715	-0.0285			45.75	34.2	0.966102	-1.2	40.9008	40.7922	40.9497	0.902931	-4.397	-3.36562	-3.12677	0.0631704	31.003	-3.197			29.7833	35.8	0.99169	-0.3	49.1248	48.9348	48.9131	0.967913	-1.6285	-1.37065	-1.54165	0.0237763	34.4715	-1.3285			45.6167	36.1
32.4333	34.8	0.95082	-1.8	48.1476	48.4462	48.6036	0.951714	-2.4428	-2.34778	-2.04107	-0.000894487	34.1572	-0.6428			49.9333	34	0.960452	-1.4	38.0509	39.7608	40.2331	0.840017	-7.2469	-4.39702	-3.84333	0.120435	28.1531	-5.8469			32.4833	35.7	0.98892	-0.4	48.2291	48.5819	48.6037	0.950265	-2.5242	-1.72352	-1.85107	0.0386544	33.5758	-2.1242			49.9167	35.9
35.1667	34.6	0.945355	-2	48.229	48.3376	48.5547	0.953323	-2.3614	-2.45635	-2.08993	-0.00796797	34.2386	-0.3614			54.25	33.8	0.954802	-1.6	40.3308	38.9466	39.6794	0.890348	-4.967	-5.21128	-4.39703	0.0644544	30.433	-3.367			35.2	35.6	0.98615	-0.5	48.3919	48.1477	48.278	0.953473	-2.3614	-2.15778	-2.17677	0.0326766	33.7386	-1.8614			54.2333	35.7
37.85	34.4	0.939891	-2.2	48.6362	48.5547	48.5873	0.961372	-1.9542	-2.23922	-2.05737	-0.0214814	34.6458	0.2458			58.5	33.7	0.951977	-1.7	38.458	39.8151	39.8097	0.849004	-6.8398	-4.34275	-4.26675	0.102974	28.5602	-5.1398			38	35.4	0.980609	-0.7	47.822	48.012	47.9848	0.942244	-2.9313	-2.29348	-2.46991	0.0383653	33.1687	-2.2313			58.45	35.6
40.55	34.2	0.934426	-2.4	48.799	48.8533	48.7013	0.96459	-1.7914	-1.94065	-1.94337	-0.0301639	34.8086	0.6086			62.9833	33.6	0.949153	-1.8	40.6565	40.2222	40.3797	0.897538	-4.6413	-3.93562	-3.69677	0.0516145	30.7587	-2.8413			40.7	35.4	0.980609	-0.7	47.822	47.7677	47.822	0.942244	-2.9313	-2.53775	-2.63277	0.0383653	33.1687	-2.2313			62.75	35.4
43.2333	34	0.928962	-2.6	49.1247	48.8804	48.685	0.971028	-1.4657	-1.91352	-1.95965	-0.0420664	35.1343	1.1343			67.2167	33.5	0.946328	-1.9	41.5522	41.0365	40.6077	0.917312	-3.7456	-3.12135	-3.46877	0.029016	31.6544	-1.8456			43.3833	35.3	0.977839	-0.8	47.6591	47.632	47.4637	0.939035	-3.0942	-2.67348	-2.99103	0.0388048	33.0058	-2.2942			67.0333	35.2
45.8667	33.8	0.923497	-2.8	48.7176	48.6633	48.5222	0.962981	-1.8728	-2.13065	-2.12251	-0.0394839	34.7272	0.9272			71.7667	33.5	0.946328	-1.9	40.9008	41.3079	41.2102	0.902931	-4.397	-2.84992	-2.86621	0.0433964	31.003	-2.497			46.1667	35.2	0.975069	-0.9	47.4148	47.2248	47.138	0.934221	-3.3385	-3.08062	-3.31673	0.0408482	32.7615	-2.4385			71.1167	35.1
48.5333	33.7	0.920765	-2.9	48.1476	48.229	48.5222	0.951714	-2.4428	-2.56492	-2.12251	-0.0309491	34.1572	0.4572			76.6667	33.1	0.935028	-2.3	41.4708	41.2808	41.5685	0.915515	-3.827	-2.87705	-2.50793	0.0195136	31.573	-1.527			48.8667	35	0.969529	-1.1	46.6006	46.7363	46.7472	0.918179	-4.1527	-3.56915	-3.70757	0.0513504	31.9473	-3.0527			75.2167	34.9
51.1833	33.4	0.912568	-3.2	47.8219	48.2562	48.5873	0.945276	-2.7685	-2.53778	-2.05737	-0.0327079	33.8315	0.4315			80.7667	33.2	0.937853	-2.2	41.4708	41.7965	41.6662	0.915515	-3.827	-2.36135	-2.41021	0.0223384	31.573	-1.627			51.5667	35	0.969529	-1.1	46.1935	46.2206	46.1446	0.910158	-4.5598	-4.08482	-4.31011	0.0593715	31.5402	-3.4598			79.3667	34.8
53.8167	33.4	0.912568	-3.2	48.799	48.6904	48.5059	0.96459	-1.7914	-2.10352	-2.13879	-0.0520218	34.8086	1.4086			84.8833	33.4	0.943503	-2	42.4479	41.9865	41.9594	0.937085	-2.8499	-2.17135	-2.11707	0.00641758	32.5501	-0.8499			54.4	34.9	0.966759	-1.2	45.8678	45.5692	45.5746	0.90374	-4.8855	-4.73622	-4.88009	0.0630188	31.2145	-3.6855			83.9333	34.6
56.4667	33.3	0.909836	-3.3	49.4504	48.8533	48.685	0.977466	-1.14	-1.94065	-1.95965	-0.06763	35.46	2.16			89.05	33.7	0.951977	-1.7	42.0408	42.2851	41.9756	0.928098	-3.257	-1.87278	-2.10079	0.0238793	32.143	-1.557			57.1333	34.8	0.963989	-1.3	44.6464	45.0264	45.0047	0.879675	-6.1069	-5.27908	-5.45007	0.0843141	29.9931	-4.8069			88	34.4
59.0833	33.2	0.907104	-3.4	48.3105	48.9347	48.6525	0.954934	-2.2799	-1.85922	-1.99221	-0.0478303	34.3201	1.1201			93.1167	33.9	0.957627	-1.5	42.3665	41.9865	42.1385	0.935288	-2.9313	-2.17135	-1.93795	0.0223389	32.4687	-1.4313			59.95	34.7	0.961219	-1.4	44.5649	44.3207	44.5324	0.878069	-6.1884	-5.98478	-5.92235	0.0831498	29.9116	-4.7884			92.05	34.4
61.7333	33.2	0.907104	-3.4	49.0433	48.3376	48.3919	0.969419	-1.5471	-2.45632	-2.25277	-0.0623153	35.0529	1.8529			97.1	34.1	0.963277	-1.3	41.5522	42.0679	42.0733	0.917312	-3.7456	-2.08995	-2.00309	0.0459652	31.6544	-2.4456			62.65	34.6	0.958449	-1.5	43.7507	44.0492	43.8973	0.862027	-7.0026	-6.25622	-6.55747	0.096422	29.0974	-5.5026			96.1167	34.4
64.45	33.4	0.912568	-3.2	47.6591	48.0662	48.0336	0.942058	-2.9313	-2.72775	-2.61103	-0.0294899	33.6687	0.2687			101.2	34.3	0.968927	-1.1	42.285	41.9865	41.8128	0.933489	-3.0128	-2.17138	-2.26365	0.0354375	32.3872	-1.9128			65.2833	34.5	0.955679	-1.6	43.8321	43.425	43.3273	0.863631	-6.9212	-6.88045	-7.12745	0.0920481	29.1788	-5.3212			100.167	34.6
67.1667	33.4	0.912568	-3.2	47.4962	47.6048	47.9685	0.938838	-3.0942	-3.18915	-2.67617	-0.0262699	33.5058	0.1058			105.2	34.5	0.974576	-0.9	42.1222	41.7151	41.6743	0.929895	-3.1756	-2.44278	-2.40208	0.0446812	32.2244	-2.2756			68.0333	34.5	0.955679	-1.6	42.6922	42.7736	42.8225	0.841171	-8.0611	-7.53185	-7.63227	0.114508	28.0389	-6.4611			104.233	34.8
69.8667	33.6	0.918033	-3	47.6591	47.7134	47.3985	0.942058	-2.9313	-3.08058	-3.24615	-0.0240254	33.6687	0.0687			109.233	34.6	0.977401	-0.8	40.738	41.4301	41.7151	0.899337	-4.5598	-2.72775	-2.36137	0.0780639	30.8402	-3.7598			70.7333	34.4	0.952909	-1.7	41.7965	42.1765	42.2362	0.823523	-8.9568	-8.12895	-8.21853	0.129386	27.1432	-7.2568			108.267	34.9
72.5833	33.7	0.920765	-2.9	47.9848	47.2791	47.2682	0.948496	-2.6056	-3.51485	-3.37643	-0.0277311	33.9944	0.2944																			73.5167	34.3	0.950139	-1.8	42.0408	41.5522	41.3731	0.828336	-8.7125	-8.75322	-9.08163	0.121802	27.3875	-6.9125			112.417	35.1
75.3	33.8	0.923497	-2.8	46.1934	47.062	47.2194	0.913086	-4.397	-3.73198	-3.42529	0.010411	32.203	-1.597																			76.2833	34.2	0.947368	-1.9	40.8194	40.7923	40.6077	0.804271	-9.9339	-9.51318	-9.84703	0.143098	26.1661	-8.0339			116.55	35.2
78.0167	33.9	0.92623	-2.7	47.0077	46.8177	44.5486	0.929182	-3.5827	-3.97628	-6.09605	-0.00295271	33.0173	-0.8827																			79.0667	34.1	0.944598	-2	39.5166	39.7337	39.9726	0.778602	-11.2367	-10.5717	-10.4822	0.165997	24.8633	-9.2367				35.4
80.7	34	0.928962	-2.6	47.2519	42.855	41.8779	0.934009	-3.3385	-7.93898	-8.76681	-0.00504747	33.2615	-0.7385																			81.7667	34.1	0.944598	-2	38.8652	39.0009	39.6143	0.765767	-11.8881	-11.3045	-10.8404	0.178831	24.2119	-9.8881
83.45	34.1	0.931694	-2.5	34.3053	38.7294	39.4839	0.678099	-16.2851	-12.0646	-11.1607		20.3149	-13.7851																			84.4	34	0.941828	-2.1	38.6209	39.2452	40.5263	0.760953	-12.1324	-11.0603	-9.92847	0.180875	23.9676	-10.0324
86.2167	34.2	0.934426	-2.4	34.631	34.3867	36.9597	0.684537	-15.9594	-16.4073	-13.6849		20.6406	-13.5594																			87.1333	33.9	0.939058	-2.2	40.2494	41.4165	40.8194	0.79304	-10.5039	-8.88895	-9.63535	0.146018	25.5961	-8.3039
89.0833	34.4	0.939891	-2.2	34.2238	34.4138	34.9892	0.676488	-16.3666	-16.3801	-15.6554		20.2334	-14.1666																			89.9333	33.8	0.936288	-2.3	45.3792	42.2036	41.7802	0.894113	-5.3741	-8.10185	-8.67453	0.0421748	30.7259	-3.0741
91.8667	34.5	0.942623	-2.1	34.3867	35.3366	35.1602	0.679708	-16.2037	-15.4573	-15.4844		20.3963	-14.1037																			92.5833	33.8	0.936288	-2.3	40.9822	43.3436	43.0667	0.807479	-9.7711	-6.96188	-7.38801	0.12881	26.3289	-7.4711
94.5833	34.6	0.945355	-2	37.3994	35.8931	40.005	0.739259	-13.191	-14.9009	-10.6396		23.409	-11.191																			95.35	33.8	0.936288	-2.3	43.6693	43.235	44.8581	0.860423	-7.084	-7.07045	-5.59665	0.0758652	29.016	-4.784
97.25	34.7	0.948087	-1.9		45.7049	44.9517			-5.0891	-5.69299																						98	33.7	0.933518	-2.4	45.0535	45.9763	46.112	0.887696	-5.6998	-4.32912	-4.34269	0.045822	30.4002	-3.2998
99.9	34.8	0.95082	-1.8	54.0103	54.0103	48.4733	1.0676	3.4199	3.21635	-2.17133	-0.11678	40.0199	5.2199																			100.717	33.8	0.936288	-2.3	49.2062	48.6362	47.8383	0.969517	-1.5471	-1.66922	-2.61647	-0.0332292	34.5529	0.7529
	35.1	0.959016	-1.5	54.0103	54.0103	54.0103	1.0676	3.4199	3.21635	3.36563	-0.108583	40.0199	4.9199																			103.433	33.8	0.936288	-2.3	51.649	50.1562	49.2876	1.01765	0.8957	-0.149283	-1.16711	-0.08136	36.9957	3.1957
																																106.067	33.9	0.939058	-2.2	49.6133	50.7261	50.167	0.977538	-1.14	0.420683	-0.287713	-0.0384802	34.96	1.06
																																108.717	34.1	0.944598	-2	50.9161	49.9933	50.6067	1.00321	0.1628	-0.31215	0.151987	-0.0586093	36.2628	2.1628
																																111.35	34.2	0.947368	-1.9	49.4505	50.5904	50.8673	0.974331	-1.3028	0.284983	0.412547	-0.0269623	34.7972	0.5972
																																113.983	34.4	0.952909	-1.7	51.4047	51.269	51.6327	1.01283	0.6514	0.96355	1.17795	-0.059926	36.7514	2.3514
																																116.633	34.5	0.955679	-1.6	52.9518	52.5989	52.0398	1.04332	2.1985	2.29348	1.58509	-0.0876387	38.2985	3.7985
																																119.267	34.7	0.961219	-1.4	53.4403	53.1146	52.6587	1.05294	2.687	2.80918	2.20393	-0.0917235	38.787	4.087
																																121.883	34.8	0.963989	-1.3	52.9518	52.9789	52.6424	1.04332	2.1985	2.67348	2.18765	-0.0793285	38.2985	3.4985
																																124.5	35	0.969529	-1.1	52.5447	52.2733	52.6261	1.0353	1.7914	1.96782	2.17137	-0.0657671	37.8914	2.8914
																																127.133	35.1	0.972299	-1	51.3233	52.2461	52.447	1.01123	0.57	1.94068	1.99225	-0.0389316	36.67	1.57
																																130.15	35.2	0.975069	-0.9	52.8704	52.2461	52.219	1.04171	2.1171	1.94068	1.76425	-0.0666443	38.2171	3.0171
																																132.833	35.3	0.977839	-0.8	52.5447	52.409	52.1376	1.0353	1.7914	2.10352	1.68282	-0.0574569	37.8914	2.5914
																																	35.4	0.980609	-0.7	51.8118	52.1782	52.409	1.02086	1.0585	1.8728	1.95423	-0.0402464	37.1585	1.7585
[truncated: 26 more columns]

## Sheet: BAT+MUSCLE_CA
	RAT 11_CA																RAT 12_CA																RAT 13_CA																RAT 14_CA
Tijd (min)	Rectale temp	Normalisatie RT	Normalisatie RT (min)	Temp BAT+MUSCLE	Moving average (3)	Moving average (5)	Normalisatie Temp BAT+MUSCLE	Normalisatie Temp BAT+MUSCLE (min)	Normalisatie Temp BAT (min) > moving average (3)	Normalisatie Temp BAT (min) > moving average (5)	Verschil Rect-BAT_CA	Normalisatie aan Rectale Temp	Verschil BAT-rect			Tijd (min)	Rectale temp	Normalisatie RT	Normalisatie RT (min)	Temp BAT+MUSCLE	Moving average (3)	Moving average (5)	Normalisatie Temp BAT+MUSCLE	Normalisatie Temp BAT+MUSCLE (min)	Normalisatie Temp BAT (min) > moving average (3)	Normalisatie Temp BAT (min) > moving average (5)	Verschil Rect-BAT_CA	Normalisatie aan Rectale Temp	Verschil BAT-rect			Tijd (min)	Rectale temp	Normalisatie RT	Normalisatie RT (min)	Temp BAT+MUSCLE	Moving average (3)	Moving average (5)	Normalisatie Temp BAT+MUSCLE	Normalisatie Temp BAT+MUSCLE (min)	Normalisatie Temp BAT (min) > moving average (3)	Normalisatie Temp BAT (min) > moving average (5)	Verschil Rect-BAT_CA	Normalisatie aan Rectale Temp	Verschil BAT-rect			Tijd (min)	Rectale temp
0	36.6	1	0	36.9925	37.4403	37.4539	1	0	0	0	0	36.6	0			0	37.7	1	0	38.3765	38.3765	38.3494	1	0	0	0	0	37.7	0			0	35.8	1	0	35.2823	35.038	35.1466	1	0	0	0	0	35.8	0			0	36.8
4.31667	36.5	0.997268	-0.1	37.8881	37.4539	37.5624	1.02421	0.8956	0.0135667	0.108558	-0.0269426	37.4956	0.9956			4	37.9	1.00531	0.2	38.3765	38.3494	38.6615	1	0	-0.0271333	0.312133	0.00530504	37.7	-0.2			4.08333	35.8	1	0	34.7937	35.1466	33.9591	0.986152	-0.4886	0.108567	-1.18747	0.0138483	35.3114	-0.4886			4.05	37
8.58333	36.1	0.986339	-0.5	37.481	37.7524	37.6601	1.01321	0.4885	0.3121	0.206273	-0.0268666	37.0885	0.9885			8.01667	38.2	1.01326	0.5	38.2951	38.7565	38.7999	0.997879	-0.0814	0.38	0.450553	0.0153837	37.6186	-0.5814			8.15	35.9	1.00279	0.1	35.3637	33.518	33.8166	1.00231	0.0814	-1.51997	-1.32997	0.00048619	35.8814	-0.0186			8.21667	37
12.8667	35.9	0.980874	-0.7	37.8881	37.8067	37.8556	1.02421	0.8956	0.3664	0.401693	-0.043336	37.4956	1.5956			11.9833	38.3	1.01592	0.6	39.5979	39.0822	38.9791	1.03183	1.2214	0.7057	0.629693	-0.0159116	38.9214	0.6214			12.3333	36	1.00559	0.2	30.3967	33.0023	33.6537	0.861528	-4.8856	-2.03567	-1.49283	0.144058	30.9144	-5.0856			12.3667	37
17.5667	35.5	0.969945	-1.1	38.051	37.9696	37.8556	1.02861	1.0585	0.529267	0.401693	-0.0586686	37.6585	2.1585			15.9667	38.4	1.01857	0.7	39.3536	39.4079	39.3536	1.02546	0.9771	1.0314	1.00425	-0.00689325	38.6771	0.2771			16.35	35.9	1.00279	0.1	33.2466	32.7038	33.7189	0.942303	-2.0357	-2.33423	-1.42769	0.0604908	33.7643	-2.1357			16.35	37.1
21.85	35.2	0.961749	-1.4	37.9696	37.9696	37.8718	1.02641	0.9771	0.529267	0.417973	-0.0646648	37.5771	2.3771			20.3333	38.5	1.02122	0.8	39.2722	39.625	39.549	1.02334	0.8957	1.24853	1.19967	-0.00211965	38.5957	0.0957			20.4667	35.9	1.00279	0.1	34.468	34.278	34.0609	0.97692	-0.8143	-0.76	-1.08571	0.0258729	34.9857	-0.9143			20.3833	37.3
26.2	34.8	0.95082	-1.8	37.8881	37.8067	37.6927	1.02421	0.8956	0.3664	0.238853	-0.0733906	37.4956	2.6956			24.3167	38.3	1.01592	0.6	40.2493	39.5979	39.3373	1.0488	1.8728	1.2214	0.987973	-0.0328856	39.5728	1.2728			24.6833	35.8	1	0	35.1194	35.5537	35.2823	0.995383	-0.1629	0.515667	0.135693	0.00461705	35.6371	-0.1629			24.4833	37.1
30.5333	34.6	0.945355	-2	37.5624	37.481	37.4973	1.01541	0.5699	0.0407	0.0434333	-0.0700506	37.1699	2.5699			28.2833	38.3	1.01592	0.6	39.2722	39.3536	39.5002	1.02334	0.8957	0.977133	1.15083	-0.00742468	38.5957	0.2957			28.7833	35.6	0.994413	-0.2	37.0736	36.2322	35.38	1.05077	1.7913	1.19423	0.233413	-0.0563571	37.5913	1.9913			28.5667	37
34.7667	34.3	0.937158	-2.3	36.9925	37.2096	37.2204	1	0	-0.2307	-0.233427	-0.0628415	36.6	2.3			32.2667	38.2	1.01326	0.5	38.5394	39.3265	39.7608	1.00424	0.1629	0.95	1.41139	0.00901781	37.8629	-0.3371			32.85	35.5	0.99162	-0.3	36.5037	35.7708	36.3897	1.03462	1.2214	0.732833	1.24309	-0.0429978	37.0214	1.5214			32.6167	37
39	34.1	0.931694	-2.5	37.0739	36.8839	36.7482	1.0022	0.0814	-0.5564	-0.705687	-0.0705065	36.6814	2.5814			36.3	38.2	1.01326	0.5	40.1679	39.7608	39.8422	1.04668	1.7914	1.38427	1.49281	-0.033417	39.4914	1.2914			37.05	35.4	0.988827	-0.4	33.7352	36.5851	36.8294	0.956151	-1.5471	1.5471	1.68279	0.032676	34.2529	-1.1471			36.7167	36.8
43.2333	33.8	0.923497	-2.8	36.5853	36.3953	36.3736	0.988992	-0.4072	-1.04497	-1.08025	-0.0654951	36.1928	2.3928			40.3	38.2	1.01326	0.5	40.575	40.4664	40.0539	1.05729	2.1985	2.08993	1.70451	-0.0440251	39.8985	1.6985			41.1333	35.3	0.986034	-0.5	39.5164	36.8565	36.5362	1.12001	4.2341	1.8185	1.38967	-0.133973	40.0341	4.7341			40.8833	36.8
47.5833	33.6	0.918033	-3	35.5268	35.9339	36.0642	0.960378	-1.4657	-1.5064	-1.38967	-0.0423457	35.1343	1.5343			44.25	38	1.00796	0.3	40.6564	40.5207	40.3144	1.05941	2.2799	2.1442	1.96507	-0.0514512	39.9799	1.9799			45.2833	35.1	0.980447	-0.7	37.3179	37.4808	36.4711	1.05769	2.0356	2.44277	1.32453	-0.0772477	37.8356	2.7356			44.9833	36.6
51.9167	33.4	0.912568	-3.2	35.6896	35.5539	35.6896	0.964779	-1.3029	-1.88637	-1.76423	-0.052211	35.2971	1.8971			48.3	37.9	1.00531	0.2	40.3307	40.2764	40.233	1.05092	1.9542	1.89993	1.88365	-0.0456167	39.6542	1.7542			49.4667	35	0.977654	-0.8	35.608	36.368	36.7805	1.00923	0.3257	1.32997	1.63395	-0.0315776	36.1257	1.1257			49.1167	36.6
56.1167	33.4	0.912568	-3.2	35.4454	35.4454	35.3965	0.958178	-1.5471	-1.99493	-2.05735	-0.0456097	35.0529	1.6529			52.3333	37.7	1	0	39.8422	39.9779	40.1027	1.03819	1.4657	1.6014	1.75337	-0.0381926	39.1657	1.4657			53.6167	34.7	0.969274	-1.1	36.178	35.6894	35.2497	1.02539	0.8957	0.651433	0.103153	-0.0561129	36.6957	1.9957			53.1833	36.3
60.45	33.4	0.912568	-3.2	35.2011	35.2554	35.3802	0.951574	-1.7914	-2.1849	-2.07363	-0.0390057	34.8086	1.4086			56.3	37.5	0.994695	-0.2	39.7608	39.8422	39.8748	1.03607	1.3843	1.4657	1.52539	-0.0413766	39.0843	1.5843			57.6667	34.4	0.960894	-1.4	35.2823	34.4409	35.266	1	0	-0.5971	0.119433	-0.0391061	35.8	1.4			57.25	36.3
64.5833	33.6	0.918033	-3	35.1197	35.2554	35.3151	0.949374	-1.8728	-2.1849	-2.13877	-0.0313407	34.7272	1.1272			60.3167	37.3	0.98939	-0.4	39.9236	39.7336	39.7445	1.04031	1.5471	1.35713	1.39511	-0.0509238	39.2471	1.9471			61.8	34.3	0.958101	-1.5	31.8624	34.848	35.38	0.90307	-3.4199	-0.19	0.233433	0.0550302	32.3801	-1.9199			61.3167	36.1
68.7167	33.9	0.92623	-2.7	35.4454	35.3097	35.2988	0.958178	-1.5471	-2.13063	-2.15507	-0.0319485	35.0529	1.1529			64.4333	37.1	0.984085	-0.6	39.5165	39.7065	39.4839	1.02971	1.14	1.32997	1.13455	-0.0456208	38.84	1.74			65.8333	34.2	0.955307	-1.6	37.3993	35.1466	35.266	1.06	2.117	0.108567	0.119433	-0.104694	37.917	3.717			65.4	36.1
72.8667	34.2	0.934426	-2.4	35.3639	35.3911	35.3314	0.955975	-1.6286	-2.04923	-2.12251	-0.0215486	34.9714	0.7714			68.6	37	0.981432	-0.7	39.6793	39.2451	39.3048	1.03395	1.3028	0.868567	0.955413	-0.0525155	39.0028	2.0028			69.85	34.1	0.952514	-1.7	36.178	36.3951	35.5103	1.02539	0.8957	1.3571	0.363713	-0.0728727	36.6957	2.5957			69.4667	35.9
77.0667	34.5	0.942623	-2.1	35.3639	35.3639	35.4128	0.955975	-1.6286	-2.0764	-2.04109	-0.0133519	34.9714	0.4714			72.7833	36.8	0.976127	-0.9	38.5394	39.0279	39.1256	1.00424	0.1629	0.651433	0.776273	-0.0281175	37.8629	1.0629			74.1	33.9	0.946927	-1.9	35.608	36.0966	36.3897	1.00923	0.3257	1.05857	1.24311	-0.0623039	36.1257	2.2257			73.6	35.8
81.2833	34.8	0.95082	-1.8	35.3639	35.4182	35.5268	0.955975	-1.6286	-2.0221	-1.92711	-0.00515519	34.9714	0.1714			76.8667	36.6	0.970822	-1.1	38.8651	38.8108	39.0116	1.01273	0.4886	0.4343	0.662273	-0.0419095	38.1886	1.5886			78.35	33.8	0.944134	-2	36.5037	36.1237	35.95	1.03462	1.2214	1.0857	0.803433	-0.0904838	37.0214	3.2214			77.6833	35.7
85.6833				35.5268	35.6353	35.2988	0.960378	-1.4657	-1.80497	-2.15509						80.8667	36.3	0.962865	-1.4	39.0279	38.9465	38.8325	1.01697	0.6514	0.57	0.483133	-0.0541092	38.3514	2.0514			82.4833	33.6	0.938547	-2.2	36.2594	35.988	35.494	1.02769	0.9771	0.95	0.347433	-0.0891463	36.7771	3.1771			81.75	35.6
89.9667				36.0153	35.2554	34.338	0.973584	-0.9772	-2.18493	-3.11591						84.85	36.2	0.960212	-1.5	38.9465	38.9193	38.9139	1.01485	0.57	0.542833	0.564553	-0.0546406	38.27	2.07			86.6833	33.4	0.932961	-2.4	35.2009	35.1194	35.4614	0.997693	-0.0814	0.0814333	0.314853	-0.064732	35.7186	2.3186			85.8333	35.5
94.1167				34.224	33.5997	34.0815	0.925161	-2.7685	-3.8406	-3.37239						88.85	36.1	0.95756	-1.6	38.7836	38.8922	38.8813	1.01061	0.4071	0.5157	0.531973	-0.0530484	38.1071	2.0071			91	33.4	0.932961	-2.4	33.898	34.848	35.1031	0.960765	-1.3843	-0.19	-0.0434267	-0.0278041	34.4157	1.0157			89.9	35.4
98.1333				30.5598	32.3919	33.5997	0.826108	-6.4327	-5.0484	-3.85417						92.8333	36	0.954907	-1.7	38.9465	38.8108	38.8813	1.01485	0.57	0.434267	0.531973	-0.0599457	38.27	2.27			95.3	33.2	0.927374	-2.6	35.4451	34.6851	34.6797	1.00461	0.1628	-0.352867	-0.466847	-0.0772399	35.9628	2.7628			94.0167	35.2
																96.85	35.9	0.952255	-1.8	38.7022	38.8922	38.9139	1.00849	0.3257	0.5157	0.564533	-0.0562323	38.0257	2.1257			99.5667	33.2	0.927374	-2.6	34.7123	34.7666	34.2563	0.983845	-0.57	-0.271433	-0.890267	-0.0564703	35.23	2.03			98.0667	35.1
																100.867	35.8	0.949602	-1.9	39.0279	38.9465	38.979	1.01697	0.6514	0.569967	0.629673	-0.0673718	38.3514	2.5514			103.867	33	0.921788	-2.8	34.1423	33.9795	33.8003	0.967689	-1.14	-1.05853	-1.34625	-0.0459015	34.66	1.66			102.1	35
																104.883	35.7	0.94695	-2	39.1093	39.0822	38.9302	1.0191	0.7328	0.705667	0.580813	-0.0721454	38.4328	2.7328			108.167	33	0.921788	-2.8	33.0838	32.9481	32.9372	0.937688	-2.1985	-2.08993	-2.20935	-0.0159006	33.6015	0.6015			106.1	34.9
																108.833	35.6	0.944297	-2.1	39.1093	38.9736	38.8162	1.0191	0.7328	0.5971	0.466813	-0.0747979	38.4328	2.8328			112.517	32.9	0.918994	-2.9	31.6181	31.9438	32.5789	0.896146	-3.6642	-3.09417	-2.56763	0.0228482	32.1358	-0.7642			110.2	34.8
																112.817	35.5	0.941645	-2.2	38.7022	38.6479	38.7022	1.00849	0.3257	0.2714	0.352813	-0.0668424	38.0257	2.5257			116.733	32.9	0.918994	-2.9	31.1296	31.8895	32.7581	0.882301	-4.1527	-3.14847	-2.38849	0.0366937	31.6473	-1.2527			114.283	34.7
																116.85	35.4	0.938992	-2.3	38.1322	38.4308	38.6533	0.993634	-0.2443	0.0542667	0.303973	-0.0546421	37.4557	2.0557			121.167	32.9	0.918994	-2.9	32.9209	33.0295	33.1815	0.933071	-2.3614	-2.0085	-1.96507	-0.0140768	33.4386	0.5386			118.333	34.5
																120.833	35.5	0.941645	-2.2	38.4579	38.4851	38.5394	1.00212	0.0814	0.108567	0.189993	-0.0604765	37.7814	2.2814			125.3	33.2	0.927374	-2.6	35.038	34.3866	33.5561	0.993076	-0.2443	-0.6514	-1.59051	-0.0657015	35.5557	2.3557			122.417	34.4
																124.817	35.6	0.944297	-2.1	38.8651	38.6208	38.5556	1.01273	0.4886	0.2443	0.206273	-0.0684347	38.1886	2.5886			129.367	33.6	0.938547	-2.2	35.2009	34.5766	34.4843	0.997693	-0.0814	-0.4614	-0.662267	-0.0591454	35.7186	2.1186			126.483	34.4
																128.767	35.8	0.949602	-1.9	38.5394	38.7294	38.1811	1.00424	0.1629	0.352867	-0.168267	-0.0546427	37.8629	2.0629			133.433	34	0.949721	-1.8	33.4909	34.8209	34.8752	0.949227	-1.7914	-0.217133	-0.271417	0.000494004	34.0086	0.0086			130.567	34.3
																133.167	36.1	0.95756	-1.6	38.7836	37.8608	37.4971	1.01061	0.4071	-0.515667	-0.852227	-0.0530484	38.1071	2.0071			138.483	34.4	0.960894	-1.4	35.7708	34.6309	34.8209	1.01385	0.4885	-0.40715	-0.3257	-0.0529516	36.2885	1.8885			134.983	34.2
																137.217	36.3	0.962865	-1.4	36.2595	36.6937	36.7154	0.944836	-2.117	-1.68277	-1.63393	0.0180287	35.583	-0.717																			139.017	34.1
																141.267	36.6	0.970822	-1.1	35.0381	35.4181	36.2595	0.913009	-3.3384	-2.95843	-2.08992	0.057813	34.3616	-2.2384																			143.133	34.1
																	36.8		-0.9	34.9566	34.9973	35.4181		-3.4199	-3.37915	-2.9313																						147.267	34.1
																																																151.483	34.3
																																																155.617	34.5
																																																160.1	34.8
																																																164.15	35
																																																168.25	35.4
																																																172.333	35.7
																																																176.35	35.9
																																																180.35	36.1
																																																184.4	36.3
																																																	36.6
[truncated: 68 more columns]

## Sheet: MUSCLE
	RAT 13												RAT 15												RAT 16												RAT 17												RAT 18
Tijd (min)	Rectale temp	Normalisatie RT	Normalisatie RT (min)	Temp MUSCLE	Normalisatie Temp MUSCLE	Normalisatie Temp MUSCLE (min)	Verschil Rect-BAT_CA	Normalisatie aan Rectale Temp	Verschil BAT-rect			Tijd (min)	Rectale temp	Normalisatie RT	Normalisatie RT (min)	Temp MUSCLE	Normalisatie Temp MUSCLE	Normalisatie Temp MUSCLE (min)	Verschil Rect-BAT_CA	Normalisatie aan Rectale Temp	Verschil BAT-rect			Tijd (min)	Rectale temp	Normalisatie RT	Normalisatie RT (min)	Temp MUSCLE	Normalisatie Temp MUSCLE	Normalisatie Temp MUSCLE (min)	Verschil Rect-BAT_CA	Normalisatie aan Rectale Temp	Verschil BAT-rect			Tijd (min)	Rectale temp	Normalisatie RT	Normalisatie RT (min)	Temp MUSCLE	Normalisatie Temp MUSCLE	Normalisatie Temp MUSCLE (min)	Verschil Rect-BAT_CA	Normalisatie aan Rectale Temp	Verschil BAT-rect			Tijd (min)	Rectale temp
0	35.4	1	0	41.7965	1	0	0	35.4	0			0	37.1	1	0	48.3105	1	0	0	37.1	0			0	36.8	1	0	42.285	1	0	0	36.8	0			0	35.6	1	0	32.8397	1	0	0	35.6	0			0	36.3
4.08333	35.5	1.00282	0.1	46.5192	1.11299	4.7227	-0.110168	40.1227	4.6227			4.08333	37.3	1.00539	0.2	48.5548	1.00506	0.2443	0.000333964	37.3443	0.0443			2.71667	37	1.00543	0.2	41.9593	0.992298	-0.3257	0.0131373	36.4743	-0.5257			2.78333	35.6	1	0	32.8397	1	0	0	35.6	0			4.33333	36.3
8.21667	35.6	1.00565	0.2	44.9721	1.07598	3.1756	-0.0703279	38.5756	2.9756			8.06667	37.3	1.00539	0.2	46.1934	0.956177	-2.1171	0.0492136	34.9829	-2.3171			5.45	37	1.00543	0.2	41.8778	0.99037	-0.4072	0.0150647	36.3928	-0.6072			5.46667	35.6	1	0	32.8397	1	0	0	35.6	0			8.51667	36.4
12.3333	35.6	1.00565	0.2	41.3894	0.99026	-0.4071	0.0153898	34.9929	-0.6071			12.1	37.5	1.01078	0.4	48.0662	0.994943	-0.2443	0.0158385	36.8557	-0.6443			8.2	37	1.00543	0.2	41.9593	0.992298	-0.3257	0.0131373	36.4743	-0.5257			8.18333	35.6	1	0	30.6412	0.933054	-2.1985	0.0669464	33.4015	-2.1985			12.75	36.5
16.3833	35.6	1.00565	0.2	43.5064	1.04091	1.7099	-0.0352604	37.1099	1.5099			16.1833	37.5	1.01078	0.4	49.5319	1.02528	1.2214	-0.0145006	38.3214	0.8214			10.9667	37	1.00543	0.2	41.5521	0.982668	-0.7329	0.0227672	36.0671	-0.9329			10.8833	35.6	1	0	30.7226	0.935532	-2.1171	0.0644677	33.4829	-2.1171			16.75	36.5
20.6167	35.5	1.00282	0.1	42.855	1.02533	1.0585	-0.0225002	36.4585	0.9585			20.2667	37.3	1.00539	0.2	46.4377	0.961234	-1.8728	0.0441567	35.2272	-2.0728			13.6833	36.8	1	0	41.7964	0.988445	-0.4886	0.0115549	36.3114	-0.4886			13.5833	35.5	0.997191	-0.1	29.5012	0.89834	-3.3385	0.0988515	32.2615	-3.2385			20.75	36.3
24.85	35.3	0.997175	-0.1	41.7151	0.998052	-0.0814	-0.000877327	35.3186	0.0186			24.4	37	0.997305	-0.1	48.9619	1.01348	0.6514	-0.016179	37.7514	0.7514			16.7833	36.6	0.994565	-0.2	41.7964	0.988445	-0.4886	0.00612014	36.3114	-0.2886			16.3	35.4	0.994382	-0.2	28.687	0.873546	-4.1527	0.120836	31.4473	-3.9527			24.9167	36
29.2667	35	0.988701	-0.4	40.4123	0.966882	-1.3842	0.0218182	34.0158	-0.9842			28.5333	36.8	0.991914	-0.3	48.2291	0.998315	-0.0814	-0.00640132	37.0186	0.2186			19.4833	36.6	0.994565	-0.2	41.715	0.98652	-0.57	0.00804517	36.23	-0.37			19.0167	35.2	0.988764	-0.4	29.0127	0.883464	-3.827	0.1053	31.773	-3.427			29.2	35.7
33.5667	34.8	0.983051	-0.6	42.3665	1.01364	0.57	-0.0305867	35.97	1.17			32.8	36.6	0.986523	-0.5	46.682	0.966291	-1.6285	0.0202319	35.4715	-1.1285			22.1833	36.3	0.986413	-0.5	41.5521	0.982668	-0.7329	0.00374543	36.0671	-0.2329			21.7333	35.1	0.985955	-0.5	28.1984	0.858668	-4.6413	0.127287	30.9587	-4.1413			33.1333	35.4
37.5333	34.6	0.977401	-0.8	41.1451	0.984415	-0.6514	-0.00701383	34.7486	0.1486			37.0667	36.3	0.978437	-0.8	46.9263	0.971348	-1.3842	0.00708881	35.7158	-0.5842			24.85	36.2	0.983696	-0.6	41.2264	0.974965	-1.0586	0.00873053	35.7414	-0.4586			24.4167	34.9	0.980337	-0.7	29.3384	0.893382	-3.5013	0.086955	32.0987	-2.8013			37.3667	35.2
41.65	34.4	0.971751	-1	40.9008	0.97857	-0.8957	-0.00681856	34.5043	0.1043			41.3667	36.2	0.975741	-0.9	45.7863	0.94775	-2.5242	0.0279908	34.5758	-1.6242			27.5333	36.1	0.980978	-0.7	41.0636	0.971115	-1.2214	0.00986321	35.5786	-0.5214			27.1167	34.8	0.977528	-0.8	28.9313	0.880986	-3.9084	0.0965426	31.6916	-3.1084			41.6167	34.9
45.85	34.2	0.966102	-1.2	43.0993	1.03117	1.3028	-0.0650684	36.7028	2.5028			45.7167	36	0.97035	-1.1	45.2163	0.935952	-3.0942	0.0343986	34.0058	-1.9942			30.2167	36	0.978261	-0.8	40.9007	0.967263	-1.3843	0.0109982	35.4157	-0.5843			29.8	34.6	0.97191	-1	28.3613	0.863628	-4.4784	0.108282	31.1216	-3.4784			45.7833	34.6
50.0333	34	0.960452	-1.4	43.3436	1.03702	1.5471	-0.0765631	36.9471	2.9471			49.9833	35.9	0.967655	-1.2	47.8219	0.989886	-0.4886	-0.0222313	36.6114	0.7114			32.8833	35.9	0.975543	-0.9	40.7379	0.963413	-1.5471	0.0121309	35.2529	-0.6471			32.5	34.5	0.969101	-1.1	28.4427	0.866107	-4.397	0.102994	31.203	-3.297			49.8667	34.4
54.3167	33.8	0.954802	-1.6	53.2775	1.27469	11.481	-0.319886	46.881	13.081			54.2667	35.7	0.962264	-1.4	47.0891	0.974718	-1.2214	-0.0124536	35.8786	0.1786			35.5333	35.8	0.972826	-1	40.4122	0.95571	-1.8728	0.017116	34.9272	-0.8728			35.1833	34.4	0.966292	-1.2	28.1984	0.858668	-4.6413	0.107624	30.9587	-3.4413			53.8167	34.2
58.6167	33.6	0.949153	-1.8	53.0332	1.26884	11.2367	-0.319691	46.6367	13.0367			58.5	35.5	0.956873	-1.6	48.3105	1	0	-0.0431267	37.1	1.6			38.1667	35.7	0.970109	-1.1	40.4936	0.957635	-1.7914	0.0124736	35.0086	-0.6914			37.8667	34.3	0.963483	-1.3	30.1526	0.918175	-2.6871	0.0453079	32.9129	-1.3871			57.85	33.9
63.0167	33.6	0.949153	-1.8	61.6643	1.47535	19.8678	-0.526193	55.2678	21.6678			62.7833	35.4	0.954178	-1.7	47.0891	0.974718	-1.2214	-0.0205398	35.8786	0.4786			40.8	35.6	0.967391	-1.2	40.2493	0.951858	-2.0357	0.0155337	34.7643	-0.8357			40.5333	34.1	0.957865	-1.5	28.6056	0.871068	-4.2341	0.0867975	31.3659	-2.7341			61.85	33.7
67.25	33.4	0.943503	-2	55.9645	1.33898	14.168	-0.395473	49.568	16.168			67.0167	35.2	0.948787	-1.9	45.1349	0.934267	-3.1756	0.0145202	33.9244	-1.2756			43.45	35.5	0.964674	-1.3	40.4936	0.957635	-1.7914	0.00703882	35.0086	-0.4914			43.2333	34	0.955056	-1.6	29.3384	0.893382	-3.5013	0.0616741	32.0987	-1.9013			65.8	33.5
72.2167	33.5	0.946328	-1.9	42.6107	1.01948	0.8142	-0.0731524	36.2142	2.7142			71.1333	35	0.943396	-2.1	45.542	0.942694	-2.7685	0.000702609	34.3315	-0.6685			46.0833	35.4	0.961957	-1.4	39.4351	0.932603	-2.8499	0.0293539	33.9501	-1.4499			45.8833	33.9	0.952247	-1.7	27.6284	0.841311	-5.2113	0.110936	30.3887	-3.5113			69.7333	33.4
76.7667	33.2	0.937853	-2.2	54.906	1.31365	13.1095	-0.375798	48.5095	15.3095			75.2333	34.9	0.940701	-2.2	45.542	0.942694	-2.7685	-0.00199281	34.3315	-0.5685			48.7333	35.3	0.959239	-1.5	39.8422	0.94223	-2.4428	0.017009	34.3572	-0.9428			48.5333	33.8	0.949438	-1.8	28.687	0.873546	-4.1527	0.0758919	31.4473	-2.3527			73.6667	33.2
80.8	33.4	0.943503	-2	55.0689	1.31755	13.2724	-0.374045	48.6724	15.2724			79.75	34.7	0.93531	-2.4	43.0178	0.890444	-5.2927	0.0448659	31.8073	-2.8927			51.35	35.2	0.956522	-1.6	39.7608	0.940305	-2.5242	0.0162167	34.2758	-0.9242			51.1667	33.6	0.94382	-2	29.9898	0.913218	-2.8499	0.0306024	32.7501	-0.8499			77.6167	32.9
85	33.5	0.946328	-1.9	53.766	1.28638	11.9695	-0.340048	47.3695	13.8695			83.9333	34.5	0.929919	-2.6	44.4835	0.920783	-3.827	0.00913587	33.273	-1.227			54.0333	35.1	0.953804	-1.7	39.5979	0.936453	-2.6871	0.0173517	34.1129	-0.9871			53.85	33.5	0.941011	-2.1	30.2341	0.920657	-2.6056	0.0203542	32.9944	-0.5056			81.5833	32.8
89.1	33.8	0.954802	-1.6	52.0561	1.24547	10.2596	-0.290663	45.6596	11.8596			88	34.4	0.927224	-2.7	45.542	0.942694	-2.7685	-0.0154699	34.3315	-0.0685			56.7833	35	0.951087	-1.8	39.5165	0.934528	-2.7685	0.0165593	34.0315	-0.9685			56.5333	33.4	0.938202	-2.2	30.3969	0.925614	-2.4428	0.0125878	33.1572	-0.2428			85.5167	32.7
93.15	34	0.960452	-1.4	51.5676	1.23378	9.7711	-0.273326	45.1711	11.1711			92.0333	34.4	0.927224	-2.7	45.7049	0.946066	-2.6056	-0.0188418	34.4944	0.0944			59.4667	34.9	0.94837	-1.9	39.1908	0.926825	-3.0942	0.0215444	33.7058	-1.1942			59.2667	33.4	0.938202	-2.2	29.9898	0.913218	-2.8499	0.0249844	32.7501	-0.6499			89.5167	32.7
97.2	34.2	0.966102	-1.2	49.1248	1.17533	7.3283	-0.209231	42.7283	8.5283			96.1	34.5	0.929919	-2.6	45.542	0.942694	-2.7685	-0.0127745	34.3315	-0.1685			62.15	34.8	0.945652	-2	38.8651	0.919123	-3.4199	0.0265296	33.3801	-1.4199			62.0333	33.2	0.932584	-2.4	29.5012	0.89834	-3.3385	0.0342448	32.2615	-0.9385			93.4833	32.7
101.217	34.4	0.971751	-1	54.0103	1.29222	12.2138	-0.320469	47.6138	13.2138			100.15	34.7	0.93531	-2.4	46.112	0.954492	-2.1985	-0.0191823	34.9015	0.2015			64.8333	34.7	0.942935	-2.1	38.8651	0.919123	-3.4199	0.0238122	33.3801	-1.3199			64.7667	33	0.926966	-2.6	27.8727	0.84875	-4.967	0.0782162	30.633	-2.367			97.45	32.9
105.233	34.5	0.974576	-0.9	54.0917	1.29417	12.2952	-0.319592	47.6952	13.1952			104.217	34.8	0.938005	-2.3	46.4377	0.961234	-1.8728	-0.0232287	35.2272	0.4272			67.5333	34.6	0.940217	-2.2	39.0279	0.922973	-3.2571	0.0172447	33.5429	-1.0571			67.5167	32.9	0.924157	-2.7	29.8269	0.908257	-3.0128	0.0158999	32.5872	-0.3128			101.417	33
109.65	34.6	0.977401	-0.8	52.219	1.24936	10.4225	-0.271962	45.8225	11.2225			108.283	35	0.943396	-2.1	46.0306	0.952807	-2.2799	-0.00941113	34.8201	-0.1799			70.2333	34.5	0.9375	-2.3	38.7837	0.917198	-3.5013	0.0203024	33.2987	-1.2013			70.25	32.9	0.924157	-2.7	28.2799	0.86115	-4.5598	0.0630075	31.0402	-1.8598			105.367	33.2
												112.417	35.1	0.946092	-2	45.6234	0.944379	-2.6871	0.00171309	34.4129	-0.6871			72.9667	34.4	0.934783	-2.4	38.7837	0.917198	-3.5013	0.017585	33.2987	-1.1013			73.0333	32.7	0.918539	-2.9	28.1984	0.858668	-4.6413	0.0598713	30.9587	-1.7413			109.3	33.4
												116.567	35.3	0.951482	-1.8	46.5191	0.962919	-1.7914	-0.0114366	35.3086	0.0086			75.65	34.4	0.934783	-2.4	38.3765	0.907568	-3.9085	0.0272149	32.8915	-1.5085			75.8167	32.7	0.918539	-2.9	29.8269	0.908257	-3.0128	0.0102819	32.5872	-0.1128			113.267	33.4
													35.4	0.954178	-1.7	46.4377	0.961234	-1.8728	-0.0070562	35.2272	-0.1728			78.3	34.3	0.932065	-2.5	38.5394	0.91142	-3.7456	0.0206451	33.0544	-1.2456			78.6	32.5	0.912921	-3.1	29.0941	0.885943	-3.7456	0.0269784	31.8544	-0.6456			117.217	33.6
																								80.9333	34.2	0.929348	-2.6	38.7837	0.917198	-3.5013	0.0121502	33.2987	-0.9013			81.3333	32.5	0.912921	-3.1	30.2341	0.920657	-2.6056	-0.00773566	32.9944	0.4944			121.2	33.7
																								83.6	34.2	0.929348	-2.6	38.458	0.909495	-3.827	0.0198527	32.973	-1.227			84.0333	32.5	0.912921	-3.1	30.4783	0.928093	-2.3614	-0.0151718	33.2386	0.7386			125.533	33.9
																								86.2167	34.1	0.92663	-2.7	38.2951	0.905643	-3.9899	0.0209878	32.8101	-1.2899			86.75	32.5	0.912921	-3.1	28.687	0.873546	-4.1527	0.039375	31.4473	-1.0527			130.817	34.1
																								88.8667	34	0.923913	-2.8	38.3765	0.907568	-3.9085	0.0163453	32.8915	-1.1085			89.4	32.7	0.918539	-2.9	29.1755	0.888422	-3.6642	0.0301177	31.9358	-0.7642			134.767	34.2
																								91.5333	33.9	0.921196	-2.9	38.1323	0.901793	-4.1527	0.0194031	32.6473	-1.2527			92.0833	32.7	0.918539	-2.9	29.1755	0.888422	-3.6642	0.0301177	31.9358	-0.7642			138.7	34.4
																								94.1833	33.9	0.921196	-2.9	37.9694	0.89794	-4.3156	0.0232555	32.4844	-1.4156			94.75	32.9	0.924157	-2.7	27.7099	0.843793	-5.1298	0.0803646	30.4702	-2.4298			143.067	34.5
																								96.8333	33.9	0.921196	-2.9	37.888	0.896015	-4.397	0.0251805	32.403	-1.497			97.4167	32.9	0.924157	-2.7	30.3969	0.925614	-2.4428	-0.00145712	33.1572	0.2572			147.017	34.6
																								99.5	33.9	0.921196	-2.9	37.9694	0.89794	-4.3156	0.0232555	32.4844	-1.4156			100.05	33	0.926966	-2.6	27.6284	0.841311	-5.2113	0.0856553	30.3887	-2.6113			151.05	34.7
																								102.183	34	0.923913	-2.8	37.5623	0.888313	-4.7227	0.0356004	32.0773	-1.9227			102.7	33.2	0.932584	-2.4	27.9541	0.851229	-4.8856	0.0813554	30.7144	-2.4856			155.017	34.8
																								104.85	34.1	0.92663	-2.7	37.888	0.896015	-4.397	0.0306153	32.403	-1.697			105.333	33.3	0.935393	-2.3	27.1399	0.826436	-5.6998	0.108958	29.9002	-3.3998			159	34.9
																								107.483	34.2	0.929348	-2.6	38.1323	0.901793	-4.1527	0.0275552	32.6473	-1.5527			108	33.4	0.938202	-2.2	27.8727	0.84875	-4.967	0.0894521	30.633	-2.767			162.983	35
																								110.15	34.4	0.934783	-2.4	37.9694	0.89794	-4.3156	0.0368424	32.4844	-1.9156			110.65	33.4	0.938202	-2.2	26.4071	0.804121	-6.4326	0.134081	29.1674	-4.2326				35
																								112.8	34.5	0.9375	-2.3	38.2137	0.903718	-4.0713	0.0337824	32.7287	-1.7713			113.3	33.5	0.941011	-2.1	25.1857	0.766928	-7.654	0.174083	27.946	-5.554
																								115.433	34.6	0.940217	-2.2	38.5394	0.91142	-3.7456	0.0287973	33.0544	-1.5456			115.967	33.6	0.94382	-2	25.7557	0.784285	-7.084	0.159535	28.516	-5.084
																								118.15	34.7	0.942935	-2.1	38.3765	0.907568	-3.9085	0.0353671	32.8915	-1.8085			118.667	33.7	0.946629	-1.9	25.1043	0.76445	-7.7354	0.182179	27.8646	-5.8354
																								120.85	34.8	0.945652	-2	38.7022	0.91527	-3.5828	0.030382	33.2172	-1.5828			121.317	33.8	0.949438	-1.8	24.5343	0.747093	-8.3054	0.202346	27.2946	-6.5054
																								123.567	35	0.951087	-1.8	38.6208	0.913345	-3.6642	0.0377418	33.1358	-1.8642			124.033	33.9	0.952247	-1.7	25.43	0.774368	-7.4097	0.17788	28.1903	-5.7097
																								126.25	35.1	0.953804	-1.7	38.7022	0.91527	-3.5828	0.0385342	33.2172	-1.8828			126.767	33.9	0.952247	-1.7	24.0457	0.732214	-8.794	0.220033	26.806	-7.094
																								128.9	35.2	0.956522	-1.6	38.7022	0.91527	-3.5828	0.0412515	33.2172	-1.9828			129.45	34	0.955056	-1.6	25.1043	0.76445	-7.7354	0.190606	27.8646	-6.1354
																								131.983	35.3	0.959239	-1.5	38.8651	0.919123	-3.4199	0.0401165	33.3801	-1.9199			132.55	34.1	0.957865	-1.5	23.8829	0.727257	-8.9568	0.230608	26.6432	-7.4568
																								134.667	35.4	0.961957	-1.4	39.0279	0.922973	-3.2571	0.0389838	33.5429	-1.8571			135.217	34.2	0.960674	-1.4	24.86	0.757011	-7.9797	0.203664	27.6203	-6.5797
																								137.35	35.4	0.961957	-1.4	39.0279	0.922973	-3.2571	0.0389838	33.5429	-1.8571			137.9	34.2	0.960674	-1.4	22.4172	0.682625	-10.4225	0.278049	25.1775	-9.0225
																								140.033	35.6	0.967391	-1.2	38.8651	0.919123	-3.4199	0.0482687	33.3801	-2.2199			140.65	34.3	0.963483	-1.3	23.15	0.704939	-9.6897	0.258544	25.9103	-8.3897
																																				143.35	34.4	0.966292	-1.2	23.4757	0.714857	-9.364	0.251435	26.236	-8.164
																																				146.05	34.4	0.966292	-1.2	22.8243	0.695022	-10.0154	0.271271	25.5846	-8.8154
[truncated: 8 more columns]

## Sheet: MUSCLE_CA
	RAT 11_CA												RAT 12_CA												RAT 13_CA												RAT 14_CA												RAT 15_CA
Tijd (min)	Rectale temp	Normalisatie RT	Normalisatie RT (min)	Temp MUSCLE	Normalisatie Temp MUSCLE	Normalisatie Temp MUSCLE (min)	Verschil Rect-BAT_CA	Normalisatie aan Rectale Temp	Verschil BAT-rect			Tijd (min)	Rectale temp	Normalisatie RT	Normalisatie RT (min)	Temp MUSCLE	Normalisatie Temp MUSCLE	Normalisatie Temp MUSCLE (min)	Verschil Rect-BAT_CA	Normalisatie aan Rectale Temp	Verschil BAT-rect			Tijd (min)	Rectale temp	Normalisatie RT	Normalisatie RT (min)	Temp MUSCLE	Normalisatie Temp MUSCLE	Normalisatie Temp MUSCLE (min)	Verschil Rect-BAT_CA	Normalisatie aan Rectale Temp	Verschil BAT-rect			Tijd (min)	Rectale temp	Normalisatie RT	Normalisatie RT (min)	Temp MUSCLE	Normalisatie Temp MUSCLE	Normalisatie Temp MUSCLE (min)	Verschil Rect-BAT_CA	Normalisatie aan Rectale Temp	Verschil BAT-rect			Tijd (min)	Rectale temp
0	36.6	1	0	67.3642	1	0	0	36.6	0			0	37.8	1	0	43.9949	1	0	0	37.8	0			0	35.8	1	0	64.8398	1	0	0	35.8	0			0	36.8	1	0	43.5878	1	0	0	36.8	0			0	35.5
4.25	36.3	0.991803	-0.3	66.3056	0.984285	-1.0586	0.00751786	35.5414	-0.7586			4.03333	38	1.00529	0.2	51.2418	1.16472	7.2469	-0.15943	45.0469	7.0469			4.01667	35.9	1.00279	0.1	64.2698	0.991209	-0.57	0.0115842	35.23	-0.67			4.08333	37	1.00543	0.2	43.6692	1.00187	0.0814	0.00356729	36.8814	-0.1186			4.01667	35.7
8.6	36.1	0.986339	-0.5	67.0385	0.995165	-0.3257	-0.00882629	36.2743	0.1743			8.03333	38.2	1.01058	0.4	52.4631	1.19248	8.4682	-0.181899	46.2682	8.0682			8.23333	35.9	1.00279	0.1	65.3283	1.00753	0.4885	-0.00474066	36.2885	0.3885			8.28333	37	1.00543	0.2	43.5878	1	0	0.00543478	36.8	-0.2			8.01667	35.9
12.9167	35.7	0.97541	-0.9	66.3056	0.984285	-1.0586	-0.00887559	35.5414	-0.1586			12.0167	38.3	1.01323	0.5	50.1018	1.13881	6.1069	-0.125582	43.9069	5.6069			12.2833	35.9	1.00279	0.1	66.5497	1.02637	1.7099	-0.0235779	37.5099	1.6099			12.3167	37.1	1.00815	0.3	44.1578	1.01308	0.57	-0.00492488	37.37	0.27			12.1667	36.1
17.55	35.4	0.967213	-1.2	65.8171	0.977034	-1.5471	-0.00982068	35.0529	-0.3471			16.3667	38.4	1.01587	0.6	56.2901	1.27947	12.2952	-0.263596	50.0952	11.6952			16.3167	35.9	1.00279	0.1	66.6311	1.02763	1.7913	-0.0248333	37.5913	1.6913			16.3167	37.3	1.01359	0.5	43.5064	0.998133	-0.0814	0.0154545	36.7186	-0.5814			16.2333	36.1
21.85	35	0.956284	-1.6	65.8171	0.977034	-1.5471	-0.0207496	35.0529	0.0529			20.3667	38.5	1.01852	0.7	50.6718	1.15177	6.6769	-0.133247	44.4769	5.9769			20.5	35.9	1.00279	0.1	66.7126	1.02888	1.8728	-0.0260902	37.6728	1.7728			20.4167	37.3	1.01359	0.5	43.0178	0.986923	-0.57	0.026664	36.23	-1.07			20.2667	36.3
26.2	34.7	0.948087	-1.9	65.6542	0.974616	-1.71	-0.0265282	34.89	0.19			24.3333	38.3	1.01323	0.5	53.196	1.20914	9.2011	-0.195913	47.0011	8.7011			24.6667	35.8	1	0	66.5497	1.02637	1.7099	-0.0263711	37.5099	1.7099			24.4833	37.1	1.00815	0.3	43.3435	0.994395	-0.2443	0.013757	36.5557	-0.5443			24.3167	36.5
30.5167	34.5	0.942623	-2.1	65.0843	0.966156	-2.2799	-0.0235327	34.3201	-0.1799			28.3167	38.2	1.01058	0.4	40.7379	0.925969	-3.257	0.0846133	34.543	-3.657			28.7333	35.6	0.994413	-0.2	66.7126	1.02888	1.8728	-0.0344701	37.6728	2.0728			28.5333	37	1.00543	0.2	43.0178	0.986923	-0.57	0.0185118	36.23	-0.77			28.3667	36.6
34.7333	34.2	0.934426	-2.4	64.7586	0.961321	-2.6056	-0.0268945	33.9944	-0.2056			32.3333	38.2	1.01058	0.4	44.8091	1.01851	0.8142	-0.00792468	38.6142	0.4142			32.9	35.5	0.99162	-0.3	65.5726	1.0113	0.7328	-0.0196816	36.5328	1.0328			32.6333	37	1.00543	0.2	43.1807	0.99066	-0.4071	0.0147746	36.3929	-0.6071			32.5833	36.6
39	34	0.928962	-2.6	64.5957	0.958903	-2.7685	-0.0299408	33.8315	-0.1685			36.3167	38.2	1.01058	0.4	47.8219	1.08699	3.827	-0.0764053	41.627	3.427			37.0333	35.4	0.988827	-0.4	71.3538	1.10046	6.514	-0.111636	42.314	6.914			36.7833	36.8	1	0	42.9364	0.985055	-0.6514	0.0149445	36.1486	-0.6514			36.8167	36.6
43.2167	33.8	0.923497	-2.8	64.1072	0.951651	-3.257	-0.0281536	33.343	-0.457			40.3167	38.2	1.01058	0.4	50.5904	1.14992	6.5955	-0.139333	44.3955	6.1955			41.1167	35.2	0.98324	-0.6	71.6795	1.10549	6.8397	-0.122246	42.6397	7.4397			40.9167	36.7	0.997283	-0.1	42.5293	0.975716	-1.0585	0.0215669	35.7415	-0.9585			41.0333	36.1
47.6333	33.6	0.918033	-3	64.27	0.954068	-3.0942	-0.0360348	33.5058	-0.0942			44.2833	38	1.00529	0.2	48.229	1.09624	4.2341	-0.0909497	42.0341	4.0341			45.2333	35.1	0.980447	-0.7	68.6668	1.05902	3.827	-0.0785755	39.627	4.527			45.0333	36.6	0.994565	-0.2	42.7735	0.981318	-0.8143	0.0132471	35.9857	-0.6143			45.2167	35.8
51.9	33.4	0.912568	-3.2	64.1072	0.951651	-3.257	-0.0390826	33.343	-0.057			48.35	37.9	1.00265	0.1	47.5776	1.08143	3.5827	-0.0787889	41.3827	3.4827			49.4833	34.8	0.972067	-1	67.4454	1.04019	2.6056	-0.0681182	38.4056	3.6056			49.15	36.5	0.991848	-0.3	42.6107	0.977583	-0.9771	0.0142646	35.8229	-0.6771			49.55	35.6
56.1	33.4	0.912568	-3.2	63.9443	0.949233	-3.4199	-0.0366644	33.1801	-0.2199			52.35	37.7	0.997354	-0.1	48.6361	1.10549	4.6412	-0.10814	42.4412	4.7412			53.5833	34.6	0.96648	-1.2	67.7711	1.04521	2.9313	-0.0787279	38.7313	4.1313			53.2	36.3	0.986413	-0.5	42.6921	0.979451	-0.8957	0.00696237	35.9043	-0.3957			53.7833	35.4
60.4167	33.4	0.912568	-3.2	63.5372	0.943189	-3.827	-0.0306211	32.773	-0.627			56.35	37.5	0.992063	-0.3	47.7405	1.08514	3.7456	-0.0930736	41.5456	4.0456			57.65	34.3	0.958101	-1.5	67.1197	1.03516	2.2799	-0.0770615	38.0799	3.7799			57.2667	36.3	0.986413	-0.5	42.6921	0.979451	-0.8957	0.00696237	35.9043	-0.3957			58	35.3
64.55	33.7	0.920765	-2.9	63.3743	0.940771	-3.9899	-0.0200062	32.6101	-1.0899			60.35	37.3	0.986772	-0.5	47.9033	1.08884	3.9084	-0.102065	41.7084	4.4084			61.75	34.3	0.958101	-1.5	66.8754	1.03139	2.0356	-0.0732937	37.8356	3.5356			61.35	36.1	0.980978	-0.7	42.6107	0.977583	-0.9771	0.00339508	35.8229	-0.2771			62.0333	35.1
68.6667	34	0.928962	-2.6	63.3743	0.940771	-3.9899	-0.0118095	32.6101	-1.3899			64.5333	37	0.978836	-0.8	46.9262	1.06663	2.9313	-0.0877922	40.7313	3.7313			65.8167	34.2	0.955307	-1.6	67.6082	1.0427	2.7684	-0.0873887	38.5684	4.3684			65.4	36	0.978261	-0.8	43.1807	0.99066	-0.4071	-0.0123994	36.3929	0.3929			66.0333	35
72.8167	34.3	0.937158	-2.3	63.7	0.945606	-3.6642	-0.00844765	32.9358	-1.3642			68.7	36.8	0.973545	-1	47.3333	1.07588	3.3384	-0.102337	41.1384	4.3384			69.8667	34.1	0.952514	-1.7	66.9568	1.03265	2.117	-0.0801357	37.917	3.817			69.5	35.9	0.975543	-0.9	42.5293	0.975716	-1.0585	-0.000172204	35.7415	-0.1585			70.1167	35
77.0333	34.6	0.945355	-2	62.5601	0.928685	-4.8041	0.0166705	31.7959	-2.8041			72.85	36.6	0.968254	-1.2	46.5191	1.05737	2.5242	-0.0891209	40.3242	3.7242			74.15	33.9	0.946927	-1.9	67.9339	1.04772	3.0941	-0.100792	38.8941	4.9941			73.5833	35.8	0.972826	-1	42.4478	0.973846	-1.14	-0.00101981	35.66	-0.14			74.2	34.9
81.3167	34.9	0.953552	-1.7	62.7229	0.931101	-4.6413	0.0224505	31.9587	-2.9413			76.9167	36.5	0.965608	-1.3	45.4605	1.03331	1.4656	-0.0677045	39.2656	2.7656			78.35	33.7	0.941341	-2.1	67.364	1.03893	2.5242	-0.097589	38.3242	4.6242			77.7167	35.7	0.970109	-1.1	42.7735	0.981318	-0.8143	-0.0112095	35.9857	0.2857			78.2167	34.9
85.7333				62.1529	0.92264	-5.2113						80.9	36.3	0.960317	-1.5	44.7277	1.01666	0.7328	-0.056339	38.5328	2.2328			82.5	33.5	0.935754	-2.3	67.2825	1.03767	2.4427	-0.101919	38.2427	4.7427			81.75	35.6	0.967391	-1.2	42.6107	0.977583	-0.9771	-0.0101919	35.8229	0.2229			82.2667	34.9
89.9667				63.7	0.945606	-3.6642						84.8833	36.1	0.955026	-1.7	43.9949	1	0	-0.0449735	37.8	1.7			86.7167	33.4	0.932961	-2.4	67.2825	1.03767	2.4427	-0.104712	38.2427	4.8427			85.8333	35.4	0.961957	-1.4	41.9593	0.962639	-1.6285	-0.000682107	35.1715	-0.2285			86.2833	34.8
94.0167				64.5143	0.957694	-2.8499						88.8667	36.1	0.955026	-1.7	43.5878	0.990747	-0.4071	-0.0357202	37.3929	1.2929			91.0667	33.4	0.932961	-2.4	67.4454	1.04019	2.6056	-0.107224	38.4056	5.0056			89.95	35.3	0.959239	-1.5	42.285	0.970111	-1.3028	-0.0108718	35.4972	0.1972			90.4167	34.7
												92.85	36	0.952381	-1.8	44.5649	1.01296	0.57	-0.0605751	38.37	2.37			95.4167	33.2	0.927374	-2.6	67.2825	1.03767	2.4427	-0.110299	38.2427	5.0427			94.0167	35.2	0.956522	-1.6	41.8778	0.960769	-1.71	-0.0042471	35.09	-0.11			94.6167	34.7
												96.9	35.9	0.949735	-1.9	43.1806	0.981491	-0.8143	-0.0317556	36.9857	1.0857			99.6167	33.1	0.924581	-2.7	66.794	1.03014	1.9542	-0.105558	37.7542	4.6542			98.0667	35.1	0.953804	-1.7	41.5521	0.953297	-2.0357	0.000507783	34.7643	-0.3357			98.7	34.6
												100.9	35.8	0.94709	-2	43.3435	0.985194	-0.6514	-0.0381038	37.1486	1.3486			103.917	33	0.921788	-2.8	66.9568	1.03265	2.117	-0.110862	37.917	4.917			102.083	35	0.951087	-1.8	41.3893	0.949562	-2.1985	0.00152538	34.6015	-0.3985			102.783	34.5
												104.9	35.6	0.941799	-2.2	45.3791	1.03146	1.3842	-0.0896638	39.1842	3.5842			108.217	33	0.921788	-2.8	66.5497	1.02637	1.7099	-0.104583	37.5099	4.5099			106.117	34.8	0.945652	-2	42.285	0.970111	-1.3028	-0.0244587	35.4972	0.6972			106.883	34.5
												108.85	35.6	0.941799	-2.2	45.2163	1.02776	1.2214	-0.0859634	39.0214	3.4214			112.55	32.9	0.918994	-2.9	66.5497	1.02637	1.7099	-0.107377	37.5099	4.6099			110.217	34.7	0.942935	-2.1	41.145	0.943957	-2.4428	-0.00102201	34.3572	-0.3428			110.95	34.4
												112.867	35.5	0.939153	-2.3	43.4249	0.987044	-0.57	-0.0478905	37.23	1.73			116.833	32.9	0.918994	-2.9	66.4683	1.02512	1.6285	-0.106121	37.4285	4.5285			114.283	34.6	0.940217	-2.2	41.7964	0.958901	-1.7914	-0.018684	35.0086	0.4086			115.25	34.3
												116.867	35.4	0.936508	-2.4	42.0407	0.955581	-1.9542	-0.0190733	35.8458	0.4458			121.183	33	0.921788	-2.8	66.3869	1.02386	1.5471	-0.102073	37.3471	4.3471			118.35	34.5	0.9375	-2.3	41.6336	0.955166	-1.9542	-0.0176664	34.8458	0.3458			119.3	34.3
												120.85	35.5	0.939153	-2.3	42.4478	0.964835	-1.5471	-0.0256811	36.2529	0.7529			125.317	33.4	0.932961	-2.4	65.654	1.01256	0.8142	-0.0795962	36.6142	3.2142			122.417	34.4	0.934783	-2.4	41.4707	0.951429	-2.1171	-0.0166465	34.6829	0.2829			123.317	34.2
												124.833	35.7	0.944444	-2.1	40.1679	0.913013	-3.827	0.0314318	33.973	-1.727			129.333	33.7	0.941341	-2.1	65.1655	1.00502	0.3257	-0.0636824	36.1257	2.4257			126.5	34.3	0.932065	-2.5	41.5521	0.953297	-2.0357	-0.0212313	34.7643	0.4643			127.3	34.2
												128.783	35.9	0.949735	-1.9	39.435	0.896354	-4.5599	0.0533816	33.2401	-2.6599			133.983	34.1	0.952514	-1.7	66.6311	1.02763	1.7913	-0.0751126	37.5913	3.4913			130.55	34.2	0.929348	-2.6	41.4707	0.951429	-2.1171	-0.0220812	34.6829	0.4829			131.333	34.1
												133.267	36.1	0.955026	-1.7	43.5063	0.988894	-0.4886	-0.0338677	37.3114	1.2114															134.983	34.1	0.92663	-2.7	40.9822	0.940222	-2.6056	-0.0135914	34.1944	0.0944			135.967	34
												137.267	36.3	0.960317	-1.5	42.6921	0.970387	-1.3028	-0.01007	36.4972	0.1972															139.033	34.1	0.92663	-2.7	41.4707	0.951429	-2.1171	-0.0247986	34.6829	0.5829			140.067	34
													36.6	0.968254	-1.2	43.832	0.996297	-0.1629		37.6371	1.0371															143.15	34.1	0.92663	-2.7	42.2035	0.968241	-1.3843	-0.0416107	35.4157	1.3157			144.217	34
																																				147.333	34.2	0.929348	-2.6	42.2035	0.968241	-1.3843	-0.0388933	35.4157	1.2157			148.283	33.9
																																				151.517	34.4	0.934783	-2.4	41.7964	0.958901	-1.7914	-0.0241187	35.0086	0.6086			152.367	33.9
																																				155.65	34.6	0.940217	-2.2	41.9593	0.962639	-1.6285	-0.0224212	35.1715	0.5715			156.467	33.9
																																				160.117	34.9	0.94837	-1.9	43.1807	0.99066	-0.4071	-0.0422907	36.3929	1.4929			160.583	33.8
																																				164.15	35.1	0.953804	-1.7	50.8347	1.16626	7.2469	-0.212455	44.0469	8.9469			164.95	33.9
																																				168.233	35.5	0.964674	-1.3	52.9517	1.21483	9.3639	-0.250155	46.1639	10.6639			169.067	33.9
																																				172.317	35.8	0.972826	-1	51.3232	1.17747	7.7354	-0.204641	44.5354	8.7354			173.367	34
																																				176.35	36	0.978261	-0.8	46.2748	1.06165	2.687	-0.0833848	39.487	3.487			177.583	34.2
																																				180.35	36.1	0.980978	-0.7	45.2163	1.03736	1.6285	-0.0563831	38.4285	2.3285			181.733	34.4
																																				184.367	36.5	0.991848	-0.3	45.2163	1.03736	1.6285	-0.0455135	38.4285	1.9285			185.9	34.7
																																					36.6		-0.2	45.4606		1.8728		38.6728	2.0728			190.25	35
																																																194.617	35.2
																																																	35.5
[truncated: 38 more columns]

[truncated: 9 more sheets: Slope, Rat 11, Rat 12, Rat 13, Rat 14, Rat 15, Rat 16, Rat 17, Rat 18]
